# Supplementary material for: Neisseria meningitidis filamentous phage MDA promotes colonisation by selecting hyperadhesive pili variants
Source: Nat Commun. 2025 Dec 20;17:744. doi: 10.1038/s41467-025-67441-w (PMC12819557; doi:10.1038/s41467-025-67441-w)
Supplement: Supplementary file 3 — Supplementary data 1 [file 41467_2025_67441_MOESM3_ESM.xlsx]

## Sheet: Feuil1
	Strains used in the study	Genotype	Reference
N. meningitidis	Z5463	Serogroup A wt strain	Omer et al., 2011
	ZΔMDA	Z5463 ΔMDA::EmR	Equivalent to ZΔMDA in Bille et al. 2005 with an erythromycin resistance
	ΔpilC1	Z5463 ΔMDA::EmR ΔpilC1::KmR	This study
	ΔpilC2	Z5463 ΔMDA::EmR ΔpilC2::KmR	This study
	ΔpilC1/C2	Z5463 ΔMDA::EmR ΔpilC2::KmR ΔpilC1::CmR	This study
	ΔpilD	Z5463 ΔMDA::EmR ΔpilD::KmR	This study
	ΔpilE	Z5463 ΔMDA::EmR ΔpilE::KmR	This study
	ΔpilF	Z5463 ΔMDA::EmR ΔpilF::KmR	This study
	ΔpilG	Z5463 ΔMDA::EmR ΔpilG::KmR	This study
	ΔpilH	Z5463 ΔMDA::EmR ΔpilH::KmR	This study
	ΔpilI	Z5463 ΔMDA::EmR ΔpilI::KmR	This study
	ΔpilJ	Z5463 ΔMDA::EmR ΔpilJ::KmR	This study
	ΔpilK	Z5463 ΔMDA::EmR ΔpilK::KmR	This study
	ΔpilP	Z5463 ΔMDA::EmR ΔpilP::KmR	This study
	ΔpilQ	Z5463 ΔMDA::EmR ΔpilQ::KmR	This study
	ΔpilT	Z5463 ΔMDA::EmR ΔpilT::KmR	This study
	ΔpilT2	Z5463 ΔMDA::EmR ΔpilT2::KmR	This study
	ΔpilU	Z5463 ΔMDA::EmR ΔpilU::KmR	This study
	ΔpilV	Z5463 ΔMDA::EmR ΔpilV::KmR	This study
	ΔpilW	Z5463 ΔMDA::EmR ΔpilW::KmR	This study
	ΔpilX	Z5463 ΔMDA::EmR ΔpilX::KmR	This study
	ΔpilZ	Z5463 ΔMDA::EmR ΔpilZ::KmR	This study
	ΔNMA0415	Z5463 ΔMDA::EmR ΔNMA0415::KmR	This study
	ΔtfpC	Z5463 ΔMDA::EmR ΔtfpC::KmR	This study
	ΔtsaP	Z5463 ΔMDA::EmR ΔtsaP::KmR	This study
	ΔpglA	Z5463 ΔMDA::EmR ΔpglA::KmR	This study
	ΔpglC	Z5463 ΔMDA::EmR ΔpglC::KmR	This study
	ΔpptB	Z5463 ΔMDA::EmR ΔpptB::KmR	This study
	ΔrecA	Z5463 ΔMDA::EmR ΔrecA::TetR	This study
	pilESA	Z5463 ΔMDA::EmR pilE::pilESA-KmR	This study
	pilESB	Z5463 ΔMDA::EmR pilE::pilESB-KmR	This study
	pilESE	Z5463 ΔMDA::EmR pilE::pilESE-KmR	This study
	pilESA mutS+ /ΔrecA	Z5463 ΔMDA::EmR pilE::pilESA-KmR mutS-::mutS+::CmR ΔrecA::TetR	This study
	pilESD mutS+ /ΔrecA	Z5463 ΔMDA::EmR pilE::pilESD-KmR mutS-::mutS+::CmR ΔrecA::TetR	This study
	pilESA mutS+	Z5463 ΔMDA::EmR pilE::pilESA-KmR mutS-::mutS+::CmR	This study
	pilESD mutS+	Z5463 ΔMDA::EmR pilE::pilESD-KmR mutS-::mutS+::CmR	This study
	ΔpilT ΔpilESA	Z5463 ΔMDA::EmR pilE::pilESA-KmR pilT::CmR	This study
	ΔpilT ΔpilESD	Z5463 ΔMDA::EmR pilE::pilESD-KmR pilT::CmR	This study
	ΔpilT ΔpilESB	Z5463 ΔMDA::EmR pilE::pilESB-KmR pilT::CmR	This study
	ΔpilT ΔpilESE	Z5463 ΔMDA::EmR pilE::pilESE-KmR pilT::CmR	This study
	ZpilESD	Z5463 pilE::pilESD-KmR	This study
	ZpilESD ΔpilC1/C2	Z5463 pilE::pilESD-KmR ΔpilC2 ΔpilC1	This study
	ZpilESD ΔpilC1/C2 + pilC1	Z5463 pilE::pilESD-KmR ΔpilC2 ΔpilC1 [intergenic region between trpB and igA::EmR-Ptet-pilC1]	This study
	ZpilESD ΔpilC1/C2 + pilC2	Z5463 pilE::pilESD-KmR ΔpilC2 ΔpilC1 [intergenic region between trpB and igA::EmR-Ptet-pilC2]	This study
	ZpilESD ΔpilC1/C2 + pilC1 Δ3-293	Z5463 pilE::pilESD-KmR ΔpilC2 ΔpilC1 [intergenic region between trpB and igA::EmR-Ptet-pilC1(Δaa 3-293)]	This study
	ZpilESD ΔpilC1/C2 + pilC1 Δ3-429	Z5463 pilE::pilESD-KmR ΔpilC2 ΔpilC1 [intergenic region between trpB and igA::EmR-Ptet-pilC1(Δaa 3-429)]	This study
	ZpilESD ΔpilC1/C2 + pilC1 Δ3-555	Z5463 pilE::pilESD-KmR ΔpilC2 ΔpilC1 [intergenic region between trpB and igA::EmR-Ptet-pilC1(Δaa 3-555)]	This study
	ZpilESD ΔpilC1/C2 + pilC1 Δ3-843	Z5463 pilE::pilESD-KmR ΔpilC2 ΔpilC1 [intergenic region between trpB and igA::EmR-Ptet-pilC1 (Δaa 3-843)]	This study
	ZpilESD ΔpilC1/C2 + pilC1 Δ4-977	Z5463 pilE::pilESD-KmR ΔpilC2 ΔpilC1 [intergenic region between trpB and igA::EmR-Ptet-pilC1 (Δaa 4-977)]	This study
	pilEZ1	Z5463 ΔMDA pilEZ1	This study
	pilEZ2	Z5463 ΔMDA pilEZ2	This study
	pilEZ3	Z5463 ΔMDA pilEZ3	This study
	pilEZ4	Z5463 ΔMDA pilEZ4	This study
	pilESD 70SA 71SA	Z5463 ΔMDA::EmR pilE::pilESD(Δaa 70-71::pilESA)-KmR mutS-::mutS+::CmR ΔrecA::TetR	This study
	pilESD DregSA	Z5463 ΔMDA::EmR pilE::pilESD(Δaa 120-153::pilESA)-KmR mutS-::mutS+::CmR ΔrecA::TetR	This study
	pilESD 70SA 71SA DregSA	Z5463 ΔMDA::EmR pilE::pilESD(Δaa 70-71, Δaa 120-153::pilESA)-KmR mutS-::mutS+::CmR ΔrecA::TetR	This study
	pilESA 70SD 71SD	Z5463 ΔMDA::EmR pilE::pilESA(Δaa 70-71::pilESD)-KmR mutS-::mutS+::CmR ΔrecA::TetR	This study
	pilESA DregSD	Z5463 ΔMDA::EmR pilE::pilESA(Δaa 120-153::pilESD)-KmR mutS-::mutS+::CmR ΔrecA::TetR	This study
	pilESA 70SD 71SD DregSD	Z5463 ΔMDA::EmR pilE::pilESA(Δaa 70-71, Δaa 120-153::pilESD)-KmR mutS-::mutS+::CmR ΔrecA::TetR	This study
	ΔrecA pilESD	Clonal Z5463 ΔMDA::EmR pilE::pilESD-KmR mutS-::mutS+::CmR ΔrecA::TetR	This study
	ΔrecA pilEZ4	Clonal Z5463 ΔMDA::EmR pilE::pilEZ4-KmR ΔrecA::TetR	This study
	Z∆orf1	Z5463 Δorf1::KmR	Bille et al., 2005
	Z5463 orf6::aph3’	Z5463 Δorf6::KmR (annotated as Z5463 orf6::aph3’ in previous studies)	Meyer et al., 2016
	ZS2	Z5463 orf6-SpR (Z5463 orf6-aadA1)	Equivalent to MDA(orf6-aph3') in Meyer et al., 2016 with a Sp resistance
	ZΔMDA pilESB	Z5463 ΔMDA::EmR pilE::pilESB-SpR	This study
	pilESB ΔpilC1	Z5463 ΔMDA::EmR pilE::pilESB-SpR ΔpilC1::KmR	This study
	pilESB ΔpilC2	Z5463 ΔMDA::EmR pilE::pilESB-SpR ΔpilC2::KmR	This study
	pilESB ΔpilC1/C2	Z5463 ΔMDA::EmR pilE::pilESB-SpR ΔpilC2::KmR ΔpilC1::CmR	This study
	pilESB ΔpilD	Z5463 ΔMDA::EmR pilE::pilESB-SpR ΔpilD::KmR	This study
	pilESB ΔpilE	Z5463 ΔMDA::EmR pilE::pilESB-SpR ΔpilE::KmR	This study
	pilESB ΔpilF	Z5463 ΔMDA::EmR pilE::pilESB-SpR ΔpilF::KmR	This study
	pilESB ΔpilG	Z5463 ΔMDA::EmR pilE::pilESB-SpR ΔpilG::KmR	This study
	pilESB ΔpilH	Z5463 ΔMDA::EmR pilE::pilESB-SpR ΔpilH::KmR	This study
	pilESB ΔpilI	Z5463 ΔMDA::EmR pilE::pilESB-SpR ΔpilI::KmR	This study
	pilESB ΔpilJ	Z5463 ΔMDA::EmR pilE::pilESB-SpR ΔpilJ::KmR	This study
	pilESB ΔpilK	Z5463 ΔMDA::EmR pilE::pilESB-SpR ΔpilK::KmR	This study
	pilESB ΔpilP	Z5463 ΔMDA::EmR pilE::pilESB-SpR ΔpilP::KmR	This study
	pilESB ΔpilQ	Z5463 ΔMDA::EmR pilE::pilESB-SpR ΔpilQ::KmR	This study
	pilESB ΔpilT::Km	Z5463 ΔMDA::EmR pilE::pilESB-SpR ΔpilT::KmR	This study
	pilESB ΔpilT2	Z5463 ΔMDA::EmR pilE::pilESB-SpR ΔpilT2::KmR	This study
	pilESB ΔpilU	Z5463 ΔMDA::EmR pilE::pilESB-SpR ΔpilU::KmR	This study
	pilESB ΔpilV	Z5463 ΔMDA::EmR pilE::pilESB-SpR ΔpilV::KmR	This study
	pilESB ΔpilW	Z5463 ΔMDA::EmR pilE::pilESB-SpR ΔpilW::KmR	This study
	pilESB ΔpilX	Z5463 ΔMDA::EmR pilE::pilESB-SpR ΔpilX::KmR	This study
	pilESB ΔpilZ	Z5463 ΔMDA::EmR pilE::pilESB-SpR ΔpilZ::KmR	This study
	pilESB ΔNMA0415	Z5463 ΔMDA::EmR pilE::pilESB-SpR ΔNMA0415::KmR	This study
	pilESB ΔtfpC	Z5463 ΔMDA::EmR pilE::pilESB-SpR ΔtfpC::KmR	This study
	pilESB ΔtsaP	Z5463 ΔMDA::EmR pilE::pilESB-SpR ΔtsaP::KmR	This study
E. coli	DH5α	Cloning strain
	Oxi-blue	Shuffle T7 Express (fhuA2 lacZ::T7 gene1 [lon] ompT ahpC gal λatt::pNEB3-r1-cDsbC (SpecR, lacIq) ΔtrxB sulA11 R(mcr-73::miniTn10--TetS)2 [dcm] R(zgb-210::Tn10--TetS) endA1 Δgor ∆(mcrC-mrr)114::IS10), Δcya, ΔphoA lacZ+	Pellegri et al., 2024
	T18-A3 / T25-pIII	Oxi-blue (pUT18CFLAG-Tag-tolA3E. coli, pKT25HIS-Tag-gIIIE. coli)	This study
	T18-C / T25-6	Oxi-blue (pUT18CFLAG-Tag-pilC1476-1021, pKT256HIS-Tag-orf6)	This study
	T18-C / 6-T25	Oxi-blue (pUT18CFLAG-Tag-pilC1476-1021, pKNT256HIS-Tag-orf6)	This study
	T18-H / T25-6	Oxi-blue (pUT18CFLAG-Tag-pilH30-213, pKT256HIS-Tag-orf6)	This study
	T18-H / 6-T25	Oxi-blue (pUT18CFLAG-Tag-pilH30-213, pKNT256HIS-Tag-orf6)	This study
	T18-I / T25-6	Oxi-blue (pUT18CFLAG-Tag-pilI35-189, pKT256HIS-Tag-orf6)	This study
	T18-I / 6-T25	Oxi-blue (pUT18CFLAG-Tag-pilI35-189, pKNT256HIS-Tag-orf6)	This study
	T18-J / T25-6	Oxi-blue (pUT18CFLAG-Tag-pilJ40-314, pKT256HIS-Tag-orf6)	This study
	T18-J / 6-T25	Oxi-blue (pUT18CFLAG-Tag-pilJ40-314, pKNT256HIS-Tag-orf6)	This study
	T18-K / T25-6	Oxi-blue (pUT18CFLAG-Tag-pilK53-197 , pKT256HIS-Tag-orf6)	This study
	T18-K / 6-T25	Oxi-blue (pUT18CFLAG-Tag-pilK53-197 , pKNT256HIS-Tag-orf6)	This study
	C1-T18 / T25-6	Oxi-blue (pUT18FLAG-Tag-pilC11-475, pKT256HIS-Tag-orf6)	This study
	C1-T18 / 6-T25	Oxi-blue (pUT18FLAG-Tag-pilC11-475, pKNT256HIS-Tag-orf6)	This study
	C2-T18 / T25-6	Oxi-blue (pUT18FLAG-Tag-pilC22-492, pKT256HIS-Tag-orf6)	This study
	C2-T18 / 6-T25	Oxi-blue (pUT18FLAG-Tag-pilC22-492, pKNT256HIS-Tag-orf6)	This study
	T25-C / T18-6	Oxi-blue (pKT256HIS-Tag-pilC1476-1021, pUT18CFLAG-Tag-orf6)	This study
	T25-C / 6-T18	Oxi-blue (pKT256HIS-Tag-pilC1476-1021, pUT18FLAG-Tag-orf6)	This study
	T25-H / T18-6	Oxi-blue (pKT256HIS-Tag-pilH30-213, pUT18CFLAG-Tag-orf6)	This study
	T25-H / 6-T18	Oxi-blue (pKT256HIS-Tag-pilH30-213, pUT18FLAG-Tag-orf6)	This study
	T25-I / T18-6	Oxi-blue (pKT256HIS-Tag-pilI35-189, pUT18CFLAG-Tag-orf6)	This study
	T25-I / 6-T18	Oxi-blue (pKT256HIS-Tag-pilI35-189, pUT18FLAG-Tag-orf6)	This study
	T25-J / T18-6	Oxi-blue (pKT256HIS-Tag-pilJ40-314, pUT18CFLAG-Tag-orf6)	This study
	T25-J / 6-T18	Oxi-blue (pKT256HIS-Tag-pilJ40-314, pUT18FLAG-Tag-orf6)	This study
	T25-K / T18-6	Oxi-blue (pKT256HIS-Tag-pilK53-197 , pUT18CFLAG-Tag-orf6)	This study
	T25-K / 6-T18	Oxi-blue (pKT256HIS-Tag-pilK53-197 , pUT18FLAG-Tag-orf6)	This study
	C1-T25 / T18-6	Oxi-blue (pKNT256HIS-Tag-pilC11-475, pUT18CFLAG-Tag-orf6)	This study
	C1-T25 / 6-T18	Oxi-blue (pKNT256HIS-Tag-pilC11-475, pUT18FLAG-Tag-orf6)	This study
	C2-T25 / T18-6	Oxi-blue (pKNT256HIS-Tag-pilC22-492, pUT18CFLAG-Tag-orf6)	This study
	C2-T25 / 6-T18	Oxi-blue (pKNT256HIS-Tag-pilC22-492, pUT18FLAG-Tag-orf6)	This study
	Omer, H., Rose, G., Jolley, K.A., Frapy, E., Zahar, J.-R., Maiden, M.C.J., Bentley, S.D., Tinsley, C.R., Nassif, X., Bille, E., 2011. Genotypic and Phenotypic Modifications of Neisseria meningitidis after an Accidental Human Passage. PLoS ONE 6, e17145. https://doi.org/10.1371/journal.pone.0017145
	Bille, E., Zahar, J.-R., Perrin, A., Morelle, S., Kriz, P., Jolley, K.A., Maiden, M.C.J., Dervin, C., Nassif, X., Tinsley, C.R., 2005. A chromosomally integrated bacteriophage in invasive meningococci. J. Exp. Med. 201, 1905–1913. https://doi.org/10.1084/jem.20050112
	Meyer, J., Brissac, T., Frapy, E., Omer, H., Euphrasie, D., Bonavita, A., Nassif, X., Bille, E., 2016. Characterization of MDAΦ, a temperate filamentous bacteriophage of Neisseria meningitidis. Microbiology 162, 268–282. https://doi.org/10.1099/mic.0.000215
	Pellegri, C., Bouveret, E., Houot, L., 2024. Protein–Protein Interactions: Oxidative Bacterial Two Hybrid, in: Journet, L., Cascales, E. (Eds.), Bacterial Secretion Systems, Methods in Molecular Biology. Springer US, New York, NY, pp. 225–233. https://doi.org/10.1007/978-1-0716-3445-5_14
