# Supplementary material for: Neisseria meningitidis filamentous phage MDA promotes colonisation by selecting hyperadhesive pili variants
Source: Nat Commun. 2025 Dec 20;17:744. doi: 10.1038/s41467-025-67441-w (PMC12819557; doi:10.1038/s41467-025-67441-w)
Supplement: Supplementary file 4 — Supplementary data 2 [file 41467_2025_67441_MOESM4_ESM.xlsx]

## Sheet: Feuil1
Usage		Primers used in the study	Sequence (5' to 3')	Comment
Transposon mutants	ZΔMDAΔpilC1	5'_pilC1_Fw	AAGGCGCCGCCCTGATTCGGAAGGGC
		3'_pilC1_Rv	GCGTGCAAATCAGTAGAAGACTTCA
	ZΔMDAΔpilD	5'_pilD_Fw	ATGTCTGATTTGTCTGTATTGTCGCCG
		3'_pilD_Rv	TTACAGCACCGGATGGGTCAGCCACCA
	ZΔMDAΔpilE	5'_pilE_Fw	GAAAATCGGCACTAAAACTG
		3'_pilE_Rv	GCTTGTTCGGTAAATGAGAG
	ZΔMDAΔpilF	5'_pilF_Fw	ATGAGCGTAGGTTTGCTGAGGATTCTG
		3'_pilF_Rv	CTAATCGTTGTTATTTGCCGTTACCTC
	ZΔMDAΔpilG	5'_pilG_Fw	TCATGCATACGCTCAAAACG
		3'_pilG_Rv	CGCGCATAAAAGCCATATCG
	ZΔMDAΔpilH	5'_DUS_pilH_Fw	GCCGTCTGAAAAGCGTTGGCGAAAGAATTG
		3'_pilH_Rv	ATATTGTTGCCGTTCGTCTC
	ZΔMDAΔpilI	5'_pilI_Fw	GGCGAAATCAGGCAAAATCG
		3'_pilI_Rv	GCCGTCTGAACCGTCAAAGTGTTCTGTTTG
	ZΔMDAΔpilJ	5'_DUS_pilJ_Fw	GCCGTCTGAAAATCGTGCTGACAGATGCGA
		3'_DUS_pilJ_Rv	GCCGTCTGAATGACGCTGATAATGCCGAGT
	ZΔMDAΔpilK	5'_pilK_Fw	TGTCCCTGTAAAACCCGGTG
		3'_DUS_pilK_Rv	GCCGTCTGAATTGCCTCGCCTTAGCTCAAA
	ZΔMDAΔpilQ	5'_pilQ_Fw	CGGCAATGTCTTTTTCCGCCTGTAAG
		3'_pilQ_Rv	CCGACCGGCTTCGTAACCTCCTCAC
	ZΔMDAΔpilT	e	CGGTCGGACACCTCACAATAACG
		3'_pilT_Rv	CCGCCGGTATGGCCGGAAGGCG
	ZΔMDAΔpilT2	5'_pilT2_Fw	GGTTCTGCCAAAATATCCAG
		3'_pilT2_Rv	CCAACTGATGACAGGTTTGG
	ZΔMDAΔpilU	5'_pilU_Fw	ATCGCTGGAAGAATTGAAAG
		3'_pilU_Rv	AGTAGTAGCGCAGCATTTTG
	ZΔMDAΔpilV	5'_pilV_Fw	AAACGAAATATCCTGCCCCG
		3'_pilV_Rv	TTCCTGAATCACTTTGGCAG
	ZΔMDAΔpilW	5'_pilW_Fw	TAACGAAATGACCGATTTGG
		3'_pilW_Rv	TAGACATTTTTTGGCGCAGG
	ZΔMDAΔpilX	5'_pilX_Fw	CTTGCAAGAAGCAAAGAGTG
		3'_pilX_Rv	GGAATCTAGACCTGTCGGTG
	ZΔMDAΔpilZ	5'_pilZ_Fw	GATTTATCCGTGGCATCAGG
		3'_pilZ_Rv	TCGTCTTTTTTTGCTTCCCG
	ZΔMDAΔtsaP	5'_tsaP_Fw	GTGAAAGGCGTTCGACAAAC
		3'_tsaP_Rv	CGCGCAAATCTGGTTCAATC
	ZΔMDAΔpglA	5'_pglA_Fw	CCTTCAAAACCCCAAGCTAC
		3'_pglA_Rv	TCATTGCTTCGCTCAATCCC
	ZΔMDAΔpglC	5'_pglC_Fw	GGCAACAACCGCATCCGC
		3'_pglC-Rv	TTTGGGGTGTTCGGACAACA
Deletion mutant amplification	ZΔMDAΔpilP	5'_DUS_pilP_Fw	GCCGTCTGAAAATCCTCGACAGCCTGAATG
		5'_PilP_Rv	TCAGCTCATTGGTTTCCCTAACGTAAGTTATTTTTG	For kanamycin resistance amplification
		Km_pilP_Fw	GTTAGGGAAACCAATGAGCTGATTTAACAAAAATTTAACG
		Km_pilP_Rw	AATCCTCTTCTCAGAAGAACTCGTCAAGAA
		3'_pilP_Fw	GTTCTTCTGAGAAGAGGATTACTCCATTATGAATAC
		3'_pilP_Rv	TGGAAGTCAAGGGAGATTTTC
	ZΔMDAΔpilC2	5'_DUS_pilC2_Fw	GCCGTCTGAATGGCACGTTATACATTGGCG
		5'_pilC2_Rv	TCAGCTCATTGTTTTATTCATCTTTTATTCCTTG	For kanamycin resistance amplification
		Km_pilC2_Fw	TGAATAAAACAATGAGCTGATTTAACAAAA
		Km_pilC2_Rv	CGCGTGCAAATCAGAAGAACTCGTCAAGAA
		3'_pilC2_Fw	GTTCTTCTGATTTGCACGCGAAAATGCCGT
		3'_DUS_pilC2_Rv	GCCGTCTGAATTGCTCCCGATAAATGTCGC
	ZΔMDAΔNMA0415	5'_NMA0415_Fw	GTTGGTCATGTTCGAACTCG
		5'_NMA0415_Rv	TCAGCTCATTTTTGCCGTCCTCTGAAAAAG	For kanamycin resistance amplification
		Km_NMA0415_Fw	GGACGGCAAAAATGAGCTGATTTAACAAAAATTTAAC
		Km_NMA0415_Rv	CCGATTTTCTTCAGAAGAACTCGTCAAGAAG
		3'_NMA0415_Fw	GTTCTTCTGAAGAAAATCGGACTGTTCGGC
		3'_NMA0415_Rv	GTCGATGTCGTAGAAGTCGC
	ZΔMDAΔpptB	5'_pptB_Fw	ATTCGACCATGTCCGACAAC
		5'_pptB_Rv	TCAGCTCATTGGCGTGAATTGGTAAGTGGA	For kanamycin resistance amplification
		Km_pptB_Fw	AATTCACGCCAATGAGCTGATTTAACAAAAATTTAAC
		Km_pptB_Rv	TTGGGGCGTATCAGAAGAACTCGTCAAGAAG
		3'_pptB_Fw	GTTCTTCTGATACGCCCCAAGCCGCCACC
		3'_pptB_Rv	GATAGTGGGCGTAGGCTTTG
	ZΔMDAΔtfpC	5'_DUS_tfpC_Fw	GCCGTCTGAAGCTTGTCAAGAAGAATTGGAAC
		5'_tfpC_Rv	GTTAAATCAGCTCATTAATGTGCTTGATGCTCGG	For kanamycin resistance amplification
		Km_tfpC_Fw	CAAGCACATTAATGAGCTGATTTAACAAAAATTTAAC
		Km_tfpC_Rv	GAAAACACGGCTTCAGAAGAACTCGTCAAGAAG
		3'_tfpC_Fw	GTTCTTCTGAAGCCGTGTTTTCAAATCAAC
		3'_tfpC_Rv	CGGCACAGACAGGCTATAAG
	ZΔMDAΔpilT	5'_pilT_Fw	CCGACATCCCCATAGACAGC
		5'_pilT_Rv	GAATTTTTCAAATGCGGCTCTGTTTAGTAT	For chloramphenicol resistance amplification
		Cm_pilT_Fw	GAGCCGCATTTGAAAAATTCACAAAAATGTGGT
		Cm_pilT_Rv	CGGTTGTGTGTCCTAACTATTTATCAATTCCTGC
		3'_pilT_Fw	ATAGTTAGGACACACAACCGCCTTCCGG
		3'_pilT_Rv	CGCAGGGCTTCTTCGTAACT
	ZΔMDAΔrecA	5'_recA_Fw	AGGACGAGCAGTGGGCCG
		5'_recA_Rv	CTTTAGAATCTGGGGTTACTCCGGAACAAATGC	For tetracyclin resistance amplification
		Tet_recA_Fw	AGTAACCCCAGATTCTAAAGTATCCGGAC
		Tet_recA_Rv	GATTTTAAGTTCTTATTTAACAAGAAACCATATTTATATAAC
		3'_recA_Fw	GTTAAATAAGAACTTAAAATCCCGACAAAC
		3'_recA_Rv	TCAATCAAAACAGACAGG
	Z5463AΔpilC1∷apha3’pheS	5'_pilC1_Fw_ML	CGCCGCATACCGTGTAAAA
		5'_pilC1_Rv_ML	CGATTTTGAAACCACTCCTTTTCGGTCAAACCCCC
		ML_pilC1_Fw	TTTGACCGAAAAGGAGTGGTTTCAAAATCGGCTCCG	For APG ( aph3’ pheS* galK) cassette amplification
		ML_pilC1_Rv	TTTCGCGTGCAAATCATTCAGCACTGTCCTGCTCC
		3'_pilC1_Fw_ML	AGGACAGTGCTGAATGATTTGCACGCGAAAATGCC
		3'_DUS_pilC1_Rv_ML	GCCGTCTGAACCAGTGCGTTGAGTTTCAGC
	Z5463AΔpilC2∷apha3’pheS	5'_DUS_pilC2_Fw_ML	GCCGTCTGAATGGCACGTTATACATTGGCG
		5'_pilC2_Rv_ML	GATTTTGAAACCACTCTTTTATTCCTTGAGTTTGCCTTC
		APG_pilC2_Fw	CTCAAGGAATAAAAGAGTGGTTTCAAAATCGGCTCCG	For APG ( aph3’ pheS* galK) cassette amplification
		APG_pilC2_Rv	ATTTTCGCGTGCAAAATTCAGCACTGTCCTGCTCC
		3'_pilC2_APG_Fw_ML	AGGACAGTGCTGAATTTTGCACGCGAAAATGCCGT
		3'_DUS_pilC2_Rv_ML	GCCGTCTGAAGGCATCGGTTTGACGGTATT
	Z5463AΔpilC1 markerless	5'_pilC1_Fw_ML	CGCCGCATACCGTGTAAAA
		5’ML_pilC1_Rv	TTTCGCGTGCAAATCTCCTTTTCGGTCAAACCCCC
		3’ML_pilC1_Rv	TTTGACCGAAAAGGAGATTTGCACGCGAAAATGCC
		3'_DUS_pilC1_Rv_ML	GCCGTCTGAACCAGTGCGTTGAGTTTCAGC
	Z5463AΔpilC2 markerless	5'_DUS_pilC2_Fw_ML	GCCGTCTGAATGGCACGTTATACATTGGCG
		5’ML_pilC2_Rv	TTTTCGCGTGCAAATCTTTTATTCCTTGAGTTTGCCTTC
		3’ML_pilC2_Rv	CAAGGAATAAAAGATTTGCACGCGAAAATGCCGT
		3'_DUS_pilC2_Rv_ML	GCCGTCTGAAGGCATCGGTTTGACGGTATT
Plasmid construction and strain mutation	Replacement KmR K7 by SpR K7 in pMiniT_pilESB-KmR	Aad _SBk_SBsp_Fw	AGAGGATCGTTTCGCATGTTATGGAGCAGCAACGATGTTAC	For plasmid mutagenesis to replace kanamycin resistance by spectinomycin resistance
		Aad _SBk_SBsp_Rv	CCGTCTGAAAATTCATTATTTGCCGACTACCTTGGTGATCTC
		pMiniT _SBk_SBsp_Fw	GTAGTCGGCAAATAATGAATTTTCAGACGGCCAAGCG
		pMiniT _SBk_SBsp_Rv	GCTGCTCCATAACATGCGAAACGATCCTCTTAGCTGG
	Replacement SpR K7 by CmR K7 in topo	5'_Topo_mutS_Fw	AAATAGTTAAAAACCATATGGAAAAATCTGTGGAT	For plasmid mutagenesis to add chloramphenicol resistance
		Cm_mutS_For_Fw	GAACAGCATCCAGTCGAAGTGGGCAAGTTG
		Cm_mutS_Rv	CATATGGTTTTTAACTATTTATCAATTCCTGCAATTC
		3'_Topo_mutS_Rv	ACTTCGACTGGATGCTGTTCCGACAACGGAAATTA
	Mutagenesis to construct DregSD in PilESA	PilE_SA_Dreg_A_Fw	CGACGTTACCGCCGCCACCGGCACCGACAAAATCAACACCAAGCACCTGCC
		PilE_SA_Dreg_A_Rv	TCTTTGGCTTTGGCGGCGCGCGTAACCGGCTGTCCGCAGAACCATTTGACC
	Mutagenesis to construct DregSA in PilESD	PilE_A_Dreg_SA_Fw	CACCGACGTCAAAGCCGACACCACCGACAACATCGACACCAAGCACCTGCC
		PilE_A_Dreg_SA_Rv	GCGCTGTCGGTGTCGTCGCGCGCAACCGGCAGTCCGCAGAACCATTTTACC
	Mutagenesis to construct 70SD71SD in PilESA	PilE_SA_70-71g_A_Fw	ATCAAAGGCAAATATGTTAA
		PilE_SA_70-71_A_Rv	TTTTGAGGAGGTTGCCACG
	Mutagenesis to construct 70SA71SA in PilESD	PilE_A_70-71_SA_Fw	ATCAAAGGAAAATATGTTAAGGAAGTTAAAGTCGC
		PilE_A_70-71_SA_Rv	GTCGGCGGAGGTTGCCAC
	Cloning Z5463 pilC1 into pMiniT	PilC1_Z_Fw	ATGAATAAAACTTTAAAAAGGCGGG
		PilC1_Z_Rv	TCAGTAGAAGACTTCACGCCAGC
	Cloning Z5463 pilC2 into pMiniT	PilC2_Z_Fw	ATGAATAAAACTTGGAAACGGCAGGTT
		PilC2_Z_Rv	TCAGTAGAAGATTTCACGCCAGCTG
	Silent mutation in the polyG of Z5463 pilC1	C1.Z_polyG_Fw	GGAGGCGGTGGAGCGATGGCGCAAACCCGTCAATAC
		C1.Z_polyG_Rv	GCCGGTATGGGAAAACATCAAG
	Silent mutation in the polyG of Z5463 pilC2	C2.Z_polyG_Fw	GGAGGCGGTGGCCAGGCGCAAGCGCAAACG
		C2.Z_polyG_Rv	GCCGGTATGGGAAAACATCAATATG
	Cloning of pilC1/C2 with mutated polyG in pNM99	pNM99_TET_Fw	GCGGTGGCGGCCGCTC
		pNM99_TET_Rv	GTGGAGCTCCAATTGGCCC
	Cloning of pilC1 with mutated polyG in pNM99	pilC1_Z5463_pNM99_Fw	AGGGCCAATTGGAGCTCCACATGAATAAAACTTTAAAAAGGCGGG
		pilC1_Z5463_pNM99_Rv	TCTAGAGCGGCCGCCACCGCTCAGTAGAAGACTTCACGCCAGC
	Cloning of pilC2 with mutated polyG in pNM99	pilC2_Z5463_pNM99_Fw	AGGGCCAATTGGAGCTCCACATGAATAAAACTTGGAAACGGCAGG
		pilC2_Z5463_pNM99_Rv	TCTAGAGCGGCCGCCACCGCTCAGTAGAAGATTTCACGCCAGCTG
	pilC1 Nter domains deletion	pNM99_Z_Δ3-293_Fw	AAAGATAACCCCAATAAGAATACC
		pNM99_Z_Δ3-429_Fw	AAAGTATTGCTGCCTTGGACGG
		pNM99_Z_Δ3-555_Fw	GACGGCGGCTTTGTCTTGCG
		pNM99_Z_Δ3-843_Fw	ACCGCCTTTGTAACCATCCATA
		pNM99_Z_Δ4-977_Fw	CTGATGAACGATTTGGACAGCTTGG
		p99_Z_ΔRv	ACGGGTTTGCGCCATCGCTC	primer that should not be used with pNM99_Z_Δ4-977_Fw
		p99_Z_Δ4-977_Rv	TTGACGGGTTTGCGCCATCG	primer to be used with pNM99_Z_Δ4-977_Fw
Two hybrid	pKNT25 and pUT18 linearisation	pKNT25_pUT18_Fw	AGCTTGCATGCCTGCAGG
		pKNT25_pUT18_Rv	CATAGCTGTTTCCTGTGTGAAATTGTTATC
	pKT25 linearisation	pKT25_Fw	TAAGTAAGAATTCACTGGCCG
		pKT25_Rv	CTTAGGTACCCGGGGATC
	pUT18 linearisation	pUT18C_Fw	TAACTAAGTAATATGGTGCAC
		pUT18C_Rv	TATCGATGAATTCGAGCTC
	Flag-tag addition to pUT18C	Tag-Flag_(T18C)_Fw	GACGATGACAAGACCATGATTACGCCAAGCTT
		Tag-Flag_(T18C)_Rv	GTCCTTGTAGTCCATAGCTGTTTCCTGTGTGA
	Flag-tag addition to pUT18	Tag-Flag_(T18)_Fw	GACGATGACAAGTAACTAAGTAATATGGTGCA
		Tag-Flag_(T18)_Rv	GTCCTTGTAGTCTATCGATTGGCGTTCCACTG
	His-tag addition to pKT25	Tag-6His_(T25)_Fw	CACCATCACACCATGCAGCAATCGCATCA
		Tag-6His_(T25)_Rv	ATGGTGATGCATAGCTGTTTCCTGTGTGA
	His-tag addition to pKNT25	Tag-6His_(NT25)_Fw	CACCATCACTAACTAAGTAATATGGTGCA
		Tag-6His_(NT25)_Rv	ATGGTGATGTATCGATGGTGCAGCCCGCC
	tolA3 cloning in pUT18C	TolA3_(T18C)_Fw	CGAGCTCGAATTCATCGATAGCAGAGGCAGATGATATTTTC
		TolA3_(T18C)_Rv	TGCACCATATTACTTAGTTATTAGTTATATCGATGAATTCGAG
	pIII-N1 cloning in pKT25	pIII-N1_(T25)_Fw	AGGATCCCCGGGTACCTAAGGCTGAAACTGTTGAAAGTTG
		pIII-N1_(T25)_Rv	GGCCAGTGAATTCTTACTTATTACTTACTTAGGTACCGAG
	orf6 cloning in pKNT25 and pUT18	orf6_(T18_NT25)_Fw	TCACACAGGAAACAGCTATGTCAGTAAATGTTCCGGGTAAATTTG
		orf6_(T18_NT25)_Rv	GACCTGCAGGCATGCAAGCTGACTTCACGGGATACTGTG
	orf6 cloning in pKT25	orf6_(T25)_Fw	AGGATCCCCGGGTACCTAAGTCAGTAAATGTTCCGGGTAAATTTG
		orf6_(T25)_Rv	GGCCAGTGAATTCTTACTTAGACTTCACGGGATACTGTG
	orf6 cloning in pUT18C	orf6_(T18C)_Fw	CGAGCTCGAATTCATCGATATCAGTAAATGTTCCGGGTAAATTTG
		orf6_(T18C)_Rv	TGCACCATATTACTTAGTTAGACTTCACGGGATACTGTG
	pilC11-475 cloning in pKNT25 and pUT18	pilC1-Nter_(T18_NT25)_Fw	TCACACAGGAAACAGCTATGCAAACCCGTCAATACGCTATTATCATG
		pilC1-Nter_(T18_NT25)_Rv	GACCTGCAGGCATGCAAGCTATTGCGCTCGTGCTTGCC
	pilC22-492 cloning in pKNT25 and pUT18	pilC2-Nter_(T18_NT25)_Fw	TCACACAGGAAACAGCTATGCAAGCGCAAACGCAAACG
		pilC2-Nter_(T18_NT25)_Rv	GACCTGCAGGCATGCAAGCTATTGCGCTCGTGCTTGCC
	pilC1476-1021 cloning in pKT25	pilC-Cter_(T25)_Fw	AGGATCCCCGGGTACCTAAGTTGGGCGACATCGTCAAC
		pilC-Cter_(T25)_Rv	GGCCAGTGAATTCTTACTTAGTAGAAGATTTCACGCCAGC
	pilC1476-1021 cloning in pUT18C	pilC-Cter_(T18C)_Fw	CGAGCTCGAATTCATCGATATTGGGCGACATCGTCAAC
		pilC-Cter_(T18C)_Rv	TGCACCATATTACTTAGTTAGTAGAAGATTTCACGCCAGC
	pilH30-213 cloning in pKT25	pilH-Cter_(T25)_Fw	AGGATCCCCGGGTACCTAAGTCCCGCCGCATTGCCAGT
		pilH-Cter_(T25)_Rv	GGCCAGTGAATTCTTACTTATCATTTATATTGGCATACGGTACGCCTATCG
	pilH30-213 cloning in pUT18C	pilH-Cter_(T18C)_Fw	CGAGCTCGAATTCATCGATATCCCGCCGCATTGCCAGT
		pilH-Cter_(T18C)_Rv	TGCACCATATTACTTAGTTATCATTTATATTGGCATACGGTACGCCTATCG
	pilI35-189 cloning in pKT25	pilI-Cter_(T25)_Fw	AGGATCCCCGGGTACCTAAGGAGACGCAAACCATCGTC
		pilI-Cter_(T25)_Rv	GGCCAGTGAATTCTTACTTATCATTCCCGACCTCCGAC
	pilI35-189 cloning in pUT18C	pilI-Cter_(T18C)_Fw	CGAGCTCGAATTCATCGATAGAGACGCAAACCATCGTC
		pilI-Cter_(T18C)_Rv	TGCACCATATTACTTAGTTATCATTCCCGACCTCCGAC
	pilJ40-314 cloning in pKT25	pilJ-Cter_(T25)_Fw	AGGATCCCCGGGTACCTAAGGCGCAACAGGATTTGCGG
		pilJ-Cter_(T25)_Rv	GGCCAGTGAATTCTTACTTATCAAAGTGTTCTGTTTGCGC
	pilJ40-314 cloning in pUT18C	pilJ-Cter_(T18C)_Fw	CGAGCTCGAATTCATCGATAGCGCAACAGGATTTGCGG
		pilJ-Cter_(T18C)_Rv	TGCACCATATTACTTAGTTATCAAAGTGTTCTGTTTGCGC
	pilK53-197 cloning in pKT25	pilK-Cter_(T25)_Fw	AGGATCCCCGGGTACCTAAGTCAGACAGGAAATTGGCTTTG
		pilK-Cter_(T25)_Rv	GGCCAGTGAATTCTTACTTACTCATCATTATTGCTTACATAAGATTG
	pilK53-197 cloning in pUT18C	pilK-Cter_(T18C)_Fw	CGAGCTCGAATTCATCGATATCAGACAGGAAATTGGCTTTG
		pilK-Cter_(T18C)_Rv	TGCACCATATTACTTAGTTACTCATCATTATTGCTTACATAAGATTG
qPCR quantification of bacterial proportion with pilS3 D-region at pilE locus	pilES3 amplification	pilS3-F	CCCTTATCGAGCTGATGATTGT
		pilS3-R	GTAACGTCGTCTTTGGCTTTG
	pilT amplification	pilT-F	GTATTGGTTACCGGCCCTAC
		pilT-R	GCGATTCGGACAGCATAGA
qPCR quantification of phage concentration	orf4 amplification	orf4-F	GGCAGATGGCTTTGATGCA
		orf4-R	AAATGACGGTAATGGCCGC
	orf6 amplification	orf6-F	TCGGGGAATCTGCTGTAATC
		orf6-R	GCCTTTGGTACGAACACGAA
	G6PD amplification	G6PD-F	GGCTTCTTCCCAACAAATCA
		G6PD-R	GTTTTGCAGGCTTTCTTTGC
