# Supplementary material for: Neisseria meningitidis filamentous phage MDA promotes colonisation by selecting hyperadhesive pili variants
Source: Nat Commun. 2025 Dec 20;17:744. doi: 10.1038/s41467-025-67441-w (PMC12819557; doi:10.1038/s41467-025-67441-w)
Supplement: Supplementary file 5 — Supplementary data 3 [file 41467_2025_67441_MOESM5_ESM.xlsx]

## Sheet: Feuil1
Plasmids used in the study	Description / purpose	Source /reference
pUT18C	BACTH vector ; allows for C-terminal fusions to T18 fragment of CyaA ; AmpR	Karimova et al., 2001
pUT18CFLAG-Tag	BACTH vector expressing T18 with a FLAG-tag fused at its N-terminus	This study
pUT18CFLAG-Tag-tolA3E. coli	BACTH vector expressing FLAG-tag-T18-TolA3E. coli	This study ; plasmid from Houot et al., 2017 with Flag-Tag added to T18
pKT25HIS-Tag-pIII-N1M13	BACTH vector expressing FLAG-tag-T25-pIII-N1M13	This study ; plasmid from Houot et al., 2017 with Flag-Tag added to T25
pUT18CFLAG-Tag-pilC1476-1021	BACTH vector expressing FLAG-tag-T18-PilC1476-1021	This study
pUT18CFLAG-Tag-pilH30-213	BACTH vector expressing FLAG-tag-T18-PilH30-213	This study
pUT18CFLAG-Tag-pilI35-189	BACTH vector expressing FLAG-tag-T18-PilI35-189	This study
pUT18CFLAG-Tag-pilJ40-314	BACTH vector expressing FLAG-tag-T18-PilJ40-314	This study
pUT18CFLAG-Tag-pilK53-197	BACTH vector expressing FLAG-tag-T18-PilK53-197	This study
pUT18CFLAG-Tag-orf6	BACTH vector expressing FLAG-tag-T18-orf6	This study
pUT18	BACTH vector; allows for N-terminal fusions to T18 fragment of CyaA ; AmpR	Karimova et al., 2001
pUT18FLAG-Tag	BACTH vector expressing T18 with a FLAG-tag fused at its C-terminus	This study
pUT18FLAG-Tag-pilC11-475	BACTH vector expressing PilC11-475-T18-FLAG-tag	This study
pUT18FLAG-Tag-pilC22-492	BACTH vector expressing PilC12-492-T18-FLAG-tag	This study
pUT18FLAG-Tag-orf6	BACTH vector expressing orf6-T18-FLAG-tag	This study
pKT25	BACTH; allows for C-terminal fusions to T25 fragment of CyaA; KmR	Karimova et al., 2001
pKT256HIS-Tag	BACTH vector expressing T25 with a 6HIS-tag fused at its N-terminus	This study
pKT256HIS-Tag-pilC1476-1021	BACTH vector expressing 6HIS-tag-T25-PilC1476-1021	This study
pKT256HIS-Tag-pilH30-213	BACTH vector expressing 6HIS-tag-T25-PilH30-213	This study
pKT256HIS-Tag-pilI35-189	BACTH vector expressing 6HIS-tag-T25-PilI35-189	This study
pKT256HIS-Tag-pilJ40-314	BACTH vector expressing 6HIS-tag-T25-PilJ40-314	This study
pKT256HIS-Tag-pilK53-197	BACTH vector expressing 6HIS-tag-T25-PilK53-197	This study
pKT256HIS-Tag-orf6	BACTH vector expressing 6HIS-tag-T25-orf6	This study
pKNT25	BACTH; allows for N-terminal fusions to T25 fragment of CyaA; KmR	Karimova et al., 2001
pKNT256HIS-Tag	BACTH vector expressing T25 with a 6HIS-tag fused at its C-terminus	This study
pKNT256HIS-Tag-pilC11-475	BACTH vector expressing PilC11-475-T25-6HIS-tag	This study
pKNT256HIS-Tag-pilC22-492	BACTH vector expressing PilC12-492-T25-6HIS-tag	This study
pKNT256HIS-Tag-orf6	BACTH vector expressing orf6-T25-6HIS-tag	This study
pMiniT 2.0	E. coli plasmid cloning vector	PCR Cloning Kit (New England Biolabs)
pMiniT_pilESD-KmR	pilESD-KmR in pMiniT 2.0	This study
pMiniT_pilESD (Δaa 70-71::pilESA)-KmR	pilESD (Δaa 70-71::pilESA)-KmR in pMiniT 2.0	This study
pMiniT_pilESD(Δaa 120-153::pilESA)-KmR	pilESD(Δaa 120-153::pilESA)-KmR in pMiniT 2.0	This study
pMiniT_pilESD(Δaa 70-71, Δaa 120-153::pilESA)-KmR	pilESD(Δaa 70-71, Δaa 120-153::pilESA)-KmR in pMiniT 2.0	This study
pMiniT_pilESA-KmR	pilESA-KmR in pMiniT 2.0	This study
pMiniT_pilESA (Δaa 70-71::pilESD)-KmR	pilESA (Δaa 70-71::pilESD)-KmR in pMiniT 2.0	This study
pMiniT_pilESA(Δaa 120-153::pilESD)-KmR	pilESA(Δaa 120-153::pilESD)-KmR in pMiniT 2.0	This study
pMiniT_pilESA(Δaa 70-71, Δaa 120-153::pilESD)-KmR	pilESA(Δaa 70-71, Δaa 120-153::pilESD)-KmR in pMiniT 2.0	This study
pMiniT_pilC1	pilC1 in pMiniT 2.0	This study
pMiniT_pilC2	pilC2 in pMiniT 2.0	This study
pMiniT_pilC1fixed	Plasmid pMini_pilC1, where the poly(G) sequence within gene pilC1 is replaced by an alternative sequence coding for the same amino acids	This study
pMiniT_pilC2fixed	Plasmid pMini_pilC2, where the poly(G) sequence within gene pilC2 is replaced by an alternative sequence coding for the same amino acids	This study
pMiniT_pilESB-KmR	pilESB- KmR in pMiniT 2.0	This study
pMiniT_pilESB-SpR	pilESB- SpR in pMiniT 2.0	This study
pNM99Ptet	Integrative vector between trpB and igA for the expression of N. meningitidis genes under the transcriptional control of an anhydrotetracycline-inducible promoter Ptet.	Wuckelt et al., 2024
pNM99Ptet-pilC1	pilC1 in pNM99Ptet	This study
pNM99Ptet-pilC2	pilC2 in pNM99Ptet	This study
pNM99Ptet-pilC1 (Δaa 3-293)	pilC1(Δaa 3-293) in pNM99Ptet	This study
pNM99Ptet-pilC1 (Δaa 3-429)	pilC1(Δaa 3-429) in pNM99Ptet	This study
pNM99Ptet-pilC1 (Δaa 3-555)	pilC1(Δaa 3-555) in pNM99Ptet	This study
pNM99Ptet-pilC1 (Δaa 3-843)	pilC1(Δaa 3-843) in pNM99Ptet	This study
pNM99Ptet-pilC1 (Δaa 4-977)	pilC1(Δaa 4-977) in pNM99Ptet	This study
pTopo_mutS+Z2491-SpR	TOPO-TA cloning (Thermofisher) with mutS+Z2491-SpR	Omer et al., 2011
pTopo_mutS+Z2491-CmR	TOPO-TA cloning (Thermofisher) with mutS+Z2491-CmR	This study
Karimova, G., Ullmann, A., Ladant, D., 2001. Protein-protein interaction between Bacillus stearothermophilus tyrosyl-tRNA synthetase subdomains revealed by a bacterial two-hybrid system. J. Mol. Microbiol. Biotechnol. 3, 73–82.
Houot, L., Navarro, R., Nouailler, M., Duché, D., Guerlesquin, F., Lloubes, R., 2017. Electrostatic interactions between the CTX phage minor coat protein and the bacterial host receptor TolA drive the pathogenic conversion of Vibrio cholerae. J. Biol. Chem. 292, 13584–13598. https://doi.org/10.1074/jbc.M117.786061
Wuckelt, M., Laurent, A., Mouville, C., Meyer, J., Jamet, A., Lecuyer, H., Nassif, X., Bille, E., Pelicic, V., Coureuil, M., 2024. Expanding the genetic toolbox for Neisseria meningitidis with efficient tools for unmarked gene editing, complementation, and labeling. Appl. Environ. Microbiol. 90, e0088024. https://doi.org/10.1128/aem.00880-24
Omer, H., Rose, G., Jolley, K.A., Frapy, E., Zahar, J.-R., Maiden, M.C.J., Bentley, S.D., Tinsley, C.R., Nassif, X., Bille, E., 2011. Genotypic and Phenotypic Modifications of Neisseria meningitidis after an Accidental Human Passage. PLoS ONE 6, e17145. https://doi.org/10.1371/journal.pone.0017145
