# Supplementary material for: Neisseria meningitidis filamentous phage MDA promotes colonisation by selecting hyperadhesive pili variants
Source: Nat Commun. 2025 Dec 20;17:744. doi: 10.1038/s41467-025-67441-w (PMC12819557; doi:10.1038/s41467-025-67441-w)
Supplement: Supplementary file 8 — source_data [file 41467_2025_67441_MOESM8_ESM.xlsx]

## Sheet: Note
	Neisseria meningitidis filamentous phage MDA promotes colonisation by selecting hyperadhesive pili variants
	Clémence Mouville, Antoine Brizard, Morgane Wuckelt, Mélanie Montabord, Hervé Lécuyer, Julie Meyer, Anne Jamet, Béatrice Durel, Charlotte Izabelle, Xavier Nassif , Mathieu Coureuil , and Emmanuelle Bille
	For each panel : one sheet
	On the top : raw data
	Below or on the right : statistical analysis and descriptive statistics

## Sheet: Figure 1a
Fig. 1. a.
Raw data
Pilus machinery genes		Transform Y=Log(Y)																Pilus fibre genes		Transform Y=Log(Y)
		ZΔMDA	ΔpilQ	ΔpilD	ΔpilF	ΔpilG	ΔpilP	ΔpilT	ΔpilT2	ΔpilU	ΔpilW	ΔpilZ	ΔtfpC	ΔNMA0415	ΔtsaP					ZΔMDA	ΔpilE	ΔpilC1	ΔpilC2	ΔpilC1/C2	ΔpilH	ΔpilI	ΔpilJ	ΔpilK	ΔpilV	ΔpilX
Biological replicate	Technical Replicate 1	-2.78251605578609	-7.16494389827988	-7.17198493577602	-7.95860731484177	-6.99567862621736	-8.13194363817696	-7.94692155651658	-3.40230481407449	-2.94309514866353	-5.11069829749369	-3.21896306137887	-2.61798295742513	-3.07365755337434	-3.74714696902011			Biological replicate	Technical Replicate 1	-3.0268721464003	-8.24336389175415	-4.34008379993015	-5.02227639471115	-8.14266750356873	-4.42021640338319	-5.02548830726267	-4.93930215964639	-5.18177410638604	-3.24184537803261	-4.31069114087638
	Technical Replicate 2	-2.97881070093006	-6.83564714421556	-7.24795155218056	-7.96657624451305	-6.75202673363819	-8.12959609472097	-7.86646109162978	-3.39361863488939	-3.19382002601611	-5.28149831113273	-3.48545224733971	-3.07675598136972	-3.24108810760203	-3.78251605578609				Technical Replicate 2	-3.00612308505879	-8.18375870000822	-4.20971483596676	-4.88941028970075	-8.43889861635094	-4.49349496759513	-5.27327279097343	-4.93930215964639	-5.32239304727951	-3.13548891894161	-4.19928292171762
Biological replicate	Technical Replicate 1	-3.94309514866353	-8.0565054840939	-7.94309514866353	-7.94692155651658	-6.64397414280688	-8.24641694110709	-7.68613277963085	-3.16621562534352	-2.86012091359876	-4.89619627904404	-3.4907974776689	-1.81247927916354	-3.54363396687096	-3.71219827006977			Biological replicate	Technical Replicate 1	-3.41907502432438	-8.19586056766465	-4.35066514128786	-4.46597389394386	-6.52870828894106	-4.89962945488244	-5.04143611677803	-6.79588001734408	-7.29756946355448	-3.23807216157947	-4.31247103878537
	Technical Replicate 2	-4.17587416608345	-8.04575749056067	-7.67162039656126	-8	-7.19382002601611	-8.18575240426808	-7.79588001734408	-3.40340290437354	-3.03479829897409	-5.35753547975788	-3.78781239559604	-1.41228903498109	-3.6252516539899	-3.65560772631489				Technical Replicate 2	-3.22694530663574	-8.29929628285498	-4.05898575629443	-4.36855623098683	-6.11520463605102	-4.61261017366127	-5.02136305161553	-6.77211329538633	-7.2580609222708	-3.26600071346161	-3.92081875395238
Biological replicate	Technical Replicate 1	-3.91364016932525	-7.86012091359876	-7.77728352885242	-7.1681302257195	-6.88605664769316	-8.03479829897409	-6.97061622231479	-3.57675412606319	-3.88605664769316	-5.7281583934635	-3.39361863488939	-4.04191415147892	-3.53760200210104	-3.67571754470231			Biological replicate	Technical Replicate 1	-3.76955107862173	-7.18045606445813	-4.56703070912559	-4.29929628285498	-5.84771165561694	-4.32148162095989	-4.98296666070122	-7.13135556160517	-7.11238269966426	-3.52287874528034	-4.07935499859321
	Technical Replicate 2	-3.73518217699046	-7.8153085691824	-8.12033079436795	-7.29843201494407	-6.89619627904404	-8.24488773360493	-6.81815641205523	-3.09691001300806	-3.48811663902113	-5.48412615628832	-3.55284196865778	-4.23062267392386	-3.33818731446274	-3.47886191629596				Technical Replicate 2	-3.48148606012211	-7.31605286924849	-4.72124639904717	-4.5654310959658	-5.79860287567955	-4.39254497678533	-4.80687540164554	-6.70774392864352	-7.12609840213554	-3.17587416608345	-4.16877030613294
Statistics
Pilus machinery genes		Brown-Forsythe and Welch ANOVA tests (two-sided)																Pilus fibre genes		Ordinary one-way ANOVA test
Number of families	1																	Number of families	1
Number of comparisons per family	13																	Number of comparisons per family	10
Alpha	0.05																	Alpha	0.05
Holm-Sidak's multiple comparisons test	Mean Diff.	Significant?	Summary	Adjusted P Value	A-?													Dunnett's multiple comparisons test	Mean Diff.	95.00% CI of diff.	Significant?	Summary	Adjusted P Value	A-?
ZΔMDA vs. ΔpilQ	4.042	Yes	****	0.000002059336119	B	ΔpilQ												ZΔMDA vs. ΔpilE	4.581	3.604 to 5.559	Yes	****	<0.0001	B	ΔpilE
ZΔMDA vs. ΔpilD	4.067	Yes	****	0.000002163225525	C	ΔpilD												ZΔMDA vs. ΔpilC1	1.053	0.07510 to 2.031	Yes	*	0.02890283203125	C	ΔpilC1
ZΔMDA vs. ΔpilF	4.135	Yes	****	0.000002087074046	D	ΔpilF												ZΔMDA vs. ΔpilC2	1.28	0.3023 to 2.258	Yes	**	0.004577558898926	D	ΔpilC2
ZΔMDA vs. ΔpilG	3.306	Yes	****	0.000070740285679	E	ΔpilG												ZΔMDA vs. ΔpilC1/C2	3.49	2.512 to 4.468	Yes	****	<0.0001	E	ΔpilC1/C2
ZΔMDA vs. ΔpilP	4.574	Yes	****	0.000041416768	F	ΔpilP												ZΔMDA vs. ΔpilH	1.202	0.2238 to 2.180	Yes	**	0.008902560424805	F	ΔpilH
ZΔMDA vs. ΔpilT	3.926	Yes	****	0.000002163225525	G	ΔpilT												ZΔMDA vs. ΔpilI	1.704	0.7257 to 2.681	Yes	****	<0.0001	G	ΔpilI
ZΔMDA vs. ΔpilT2	-0.2483	No	ns	0.81821620801501	H	ΔpilT2												ZΔMDA vs. ΔpilJ	2.893	1.915 to 3.870	Yes	****	<0.0001	H	ΔpilJ
ZΔMDA vs. ΔpilU	-0.3539	No	ns	0.751921115300783	I	ΔpilU												ZΔMDA vs. ΔpilK	3.228	2.250 to 4.206	Yes	****	<0.0001	I	ΔpilK
ZΔMDA vs. ΔpilW	1.722	Yes	**	0.001640290427487	J	ΔpilW												ZΔMDA vs. ΔpilV	-0.05832	-1.036 to 0.9195	No	ns	0.999808465576172	J	ΔpilV
ZΔMDA vs. ΔpilZ	-0.09994	No	ns	0.908104025793183	K	ΔpilZ												ZΔMDA vs. ΔpilX	0.8436	-0.1343 to 1.821	No	ns	0.1221458984375	K	ΔpilX
ZΔMDA vs. ΔtfpC	-0.7228	No	ns	0.751921115300783	L	ΔtfpC
ZΔMDA vs. ΔNMA0415	-0.1949	No	ns	0.842572029585982	M	ΔNMA0415												Test details	Mean 1	Mean 2	Mean Diff.	SE of diff.	n1	n2	q	DF
ZΔMDA vs. ΔtsaP	0.08716	No	ns	0.908104025793183	N	ΔtsaP												ZΔMDA vs. ΔpilE	-3.322	-7.903	4.581	0.3481	6	6	13.16	55
																		ZΔMDA vs. ΔpilC1	-3.322	-4.375	1.053	0.3481	6	6	3.025	55
Test details	Mean 1	Mean 2	Mean Diff.	SE of diff.	n1	n2	t	DF										ZΔMDA vs. ΔpilC2	-3.322	-4.602	1.28	0.3481	6	6	3.678	55
ZΔMDA vs. ΔpilQ	-3.588	-7.63	4.042	0.3114	6	6	12.98	9.873										ZΔMDA vs. ΔpilC1/C2	-3.322	-6.812	3.49	0.3481	6	6	10.03	55
ZΔMDA vs. ΔpilD	-3.588	-7.655	4.067	0.2789	6	6	14.58	8.691										ZΔMDA vs. ΔpilH	-3.322	-4.523	1.202	0.3481	6	6	3.452	55
ZΔMDA vs. ΔpilF	-3.588	-7.723	4.135	0.2798	6	6	14.78	8.746										ZΔMDA vs. ΔpilI	-3.322	-5.025	1.704	0.3481	6	6	4.894	55
ZΔMDA vs. ΔpilG	-3.588	-6.895	3.306	0.2451	6	6	13.49	6.116										ZΔMDA vs. ΔpilJ	-3.322	-6.214	2.893	0.3481	6	6	8.31	55
ZΔMDA vs. ΔpilP	-3.588	-8.162	4.574	0.2347	6	6	19.49	5.202										ZΔMDA vs. ΔpilK	-3.322	-6.55	3.228	0.3481	6	6	9.274	55
ZΔMDA vs. ΔpilT	-3.588	-7.514	3.926	0.3066	6	6	12.81	9.784										ZΔMDA vs. ΔpilV	-3.322	-3.263	-0.05832	0.3481	6	6	0.1675	55
ZΔMDA vs. ΔpilT2	-3.588	-3.34	-0.2483	0.2433	6	6	1.021	5.955										ZΔMDA vs. ΔpilX	-3.322	-4.165	0.8436	0.3481	6	6	2.423	55
ZΔMDA vs. ΔpilU	-3.588	-3.234	-0.3539	0.2814	6	6	1.258	8.831
ZΔMDA vs. ΔpilW	-3.588	-5.31	1.722	0.2607	6	6	6.604	7.426
ZΔMDA vs. ΔpilZ	-3.588	-3.488	-0.09994	0.2446	6	6	0.4086	6.071
ZΔMDA vs. ΔtfpC	-3.588	-2.865	-0.7228	0.5226	6	6	1.383	7.322
ZΔMDA vs. ΔNMA0415	-3.588	-3.393	-0.1949	0.248	6	6	0.7861	6.367
ZΔMDA vs. ΔtsaP	-3.588	-3.675	0.08716	0.2364	6	6	0.3687

## Sheet: Figure 1b
Fig. 1. b.
Raw data
Pilus machinery genes		Transform Y=Log(Y)																Pilus fibre genes		Transform Y=Log(Y)
	ZΔMDA	ΔpilQ	ΔpilD	ΔpilF	ΔpilG	ΔpilP	ΔpilT	ΔpilT2	ΔpilU	ΔpilW	ΔpilZ	ΔtfpC	ΔNMA0415	ΔtsaP					ZΔMDA	ΔpilE	ΔpilC1	ΔpilC2	ΔpilC1/C2	ΔpilH	ΔpilI	ΔpilJ	ΔpilK	ΔpilV	ΔpilX
Biological replicate	2	-0.498310554419328	-0.722970284934675	-0.566062335292751	-0.449537729212331	-0.0721235348473258	-0.224603686837144	1.96781531682904	1.78914663441367	-0.425873811662942	1.8747384117771	2.19141879331417	2.13748699084954	2.04053251909293				Biological replicate	2	-0.821862742555615	1.67283034190401	1.78932531987207	-0.503245764863837	-0.343805784461501	-0.161957551117274	-0.803657896958519	-1.31973049710971	2.14061894052385	0.544851153805343
Biological replicate	2	-0.80708381277367	-0.953933058949079	-0.644514343025171	-0.134698575871522	-0.482287095217864	-0.836069715988396	1.66039109840247	1.89526464963791	0.124884825373995	1.73076619945004	1.92530994684298	2.13660009871659	2.21983449577397				Biological replicate	2	-0.861697301833719	1.80042764484146	1.73442753807899	-1.23813573251768	-0.0884219047438674	-0.0545636336232829	-1.30642499280713	-0.952108366259136	2.16185081897597	0.341274702504708
Biological replicate	2	-0.365147495295471	-0.179502375155922	0.196813825511418	0.027974810737132	-1.61909332228829	-0.202365258115426	1.67944786461358	1.77960131680542	-0.0392038803625255	1.69927944111233	2.22452071210022	1.87112124520083	1.56393094041465				Biological replicate	2	-0.972416466341295	2.09389319550238	1.79494719679805	-0.786551788813574	-1.02356899388328	-0.134698575871522	-0.787911095569063	-0.514909809292052	2.30152100060283	-0.071063357755643
Statistics
Pilus machinery genes		One sample t test																Pilus fibre genes	One sample t test
	ZΔMDA	ΔpilQ	ΔpilD	ΔpilF	ΔpilG	ΔpilP	ΔpilT	ΔpilT2	ΔpilU	ΔpilW	ΔpilZ	ΔtfpC	ΔNMA0415	ΔtsaP					ZΔMDA	ΔpilE	ΔpilC1	ΔpilC2	ΔpilC1/C2	ΔpilH	ΔpilI	ΔpilJ	ΔpilK	ΔpilV	ΔpilX
Theoretical mean	2	2	2	2	2	2	2	2	2	2	2	2	2	2				Theoretical mean	2	2	2	2	2	2	2	2	2	2	2
Actual mean	2	-0.5568	-0.6188	-0.3379	-0.1854	-0.7245	-0.421	1.769	1.821	-0.1134	1.768	2.114	2.048	1.941				Actual mean	2	-0.8853	1.856	1.773	-0.8426	-0.4853	-0.1171	-0.966	-0.9289	2.201	0.2717
Number of values	3	3	3	3	3	3	3	3	3	3	3	3	3	3				Number of values	3	3	3	3	3	3	3	3	3	3	3
One sample t test	Sample difference has zero SD																	One sample t test	Sample difference has zero SD
t. df		t=19.53. df=2	t=11.41. df=2	t=8.713. df=2	t=15.59. df=2	t=5.888. df=2	t=11.66. df=2	t=2.321. df=2	t=4.820. df=2	t=12.94. df=2	t=4.291. df=2	t=1.201. df=2	t=0.5461. df=2	t=0.2992. df=2				t. df		t=64.06. df=2	t=1.157. df=2	t=11.76. df=2	t=13.28. df=2	t=8.906. df=2	t=65.69. df=2	t=17.42. df=2	t=12.59. df=2	t=3.989. df=2	t=9.540. df=2
P value (two tailed)		0.0026	0.0076	0.0129	0.0041	0.0277	0.0073	0.1461	0.0404	0.0059	0.0503	0.3527	0.6398	0.793				P value (two tailed)		0.0002	0.3666	0.0071	0.0056	0.0124	0.0002	0.0033	0.0062	0.0575	0.0108
P value summary		**	**	*	**	*	**	ns	*	**	ns	ns	ns	ns				P value summary		***	ns	**	**	*	***	**	**	ns	*
Significant (alpha=0.05)?		Yes	Yes	Yes	Yes	Yes	Yes	No	Yes	Yes	No	No	No	No				Significant (alpha=0.05)?		Yes	No	Yes	Yes	Yes	Yes	Yes	Yes	No	Yes
How big is the discrepancy?																		How big is the discrepancy?
Discrepancy		-2.557	-2.619	-2.338	-2.185	-2.725	-2.421	-0.2308	-0.1787	-2.113	-0.2317	0.1137	0.0484	-0.05857				Discrepancy		-2.885	-0.1443	-0.2271	-2.843	-2.485	-2.117	-2.966	-2.929	0.2013	-1.728
SD of discrepancy		0.2267	0.3976	0.4648	0.2428	0.8014	0.3596	0.1723	0.0642	0.2828	0.09355	0.164	0.1535	0.339				SD of discrepancy		0.07801	0.2159	0.03344	0.3706	0.4834	0.05582	0.2949	0.4029	0.08741	0.3138
SEM of discrepancy		0.1309	0.2295	0.2683	0.1402	0.4627	0.2076	0.09945	0.03707	0.1633	0.05401	0.0947	0.08864	0.1957				SEM of discrepancy		0.04504	0.1247	0.0193	0.214	0.2791	0.03223	0.1703	0.2326	0.05047	0.1812
95% confidence interval		-3.120 to -1.994	-3.606 to -1.631	-3.492 to -1.183	-2.788 to -1.582	-4.715 to -0.7337	-3.314 to -1.528	-0.6587 to 0.1971	-0.3381 to -0.01918	-2.816 to -1.411	-0.4641 to 0.0006428	-0.2937 to 0.5212	-0.3330 to 0.4298	-0.9007 to 0.7835				95% confidence interval		-3.079 to -2.692	-0.6806 to 0.3921	-0.3102 to -0.1440	-3.763 to -1.922	-3.686 to -1.285	-2.256 to -1.978	-3.699 to -2.233	-3.930 to -1.928	-0.01582 to 0.4185	-2.508 to -0.9488
R squared (partial eta squared)		0.9948	0.9849	0.9743	0.9918	0.9455	0.9855	0.7292	0.9207	0.9882	0.902	0.4191	0.1297	0.04285				R squared (partial eta squared)		0.9995	0.4011	0.9858	0.9888	0.9754	0.9995	0.9935	0.9875	0.8884	0.9785

## Sheet: Figure 1c
Fig. 1. c.
Raw data
Pilus machinery genes		Transform Y=Log(Y)																Pilus fibre genes		Transform Y=Log(Y)
		ZΔMDA	ΔpilQ	ΔpilD	ΔpilF	ΔpilG	ΔpilP	ΔpilT	ΔpilT2	ΔpilU	ΔpilW	ΔpilZ	ΔtfpC	ΔNMA0415	ΔtsaP				ZΔMDA	ΔpilE	ΔpilC1	ΔpilC2	ΔpilC1ΔpilC2	ΔpilH	ΔpilI	ΔpilJ	ΔpilK	ΔpilV	ΔpilX
Biological replicate	Technical Replicate 1	-0.588602345973304	-1.97794793288567	-2.80630228853269	-2.23924513708687	-2.37038451664217	-2.48158477463144	-0.331536932995377	-0.259963042942968	-0.599441202961366	-2.59755977664619	-1.52155125601481	-1.21421866230995	-1.62542100687909	-1.23942674605561		Biological replicate	Technical Replicate 1	-0.588602345973304	-2.93266128139562	-1.53636228999999	-1.1704336709835	-2.89673691878847	-2.81265980269597	-2.08681898359949	-2.63303941091264	-2.01832678580699	-1.58760548379126	-2.52172649949643
	Technical Replicate 2	-0.85380012554797	-2.26645768415197	-2.1151451865079	-2.13333053176052	-2.27876415443696	-2.87831871477489	-0.58272553621639	-0.600261294931795	-0.358569618607533	-2.4048654733935	-1.1631293085512	-1.61824036669008	-1.00898984005523	-1.19547410167641			Technical Replicate 2	-0.85380012554797	-2.054394008501	-1.39574672333859	-1.44828389521066	-2.37341329428489	-2.35567763186148	-2.3695375455264	-2.37192387459985	-2.32154717979191	-1.56544227280585	-1.78974677642757
	Technical Replicate 3	-0.690075740238622	-2.19217824283388	-2.48189290819105	-2.04772834463413	-2.31001491425117	-2.19282703487992	-0.49658673167423	-0.701546112321723	-0.237192974614103	-2.09089615045868	-1.2966043177331	-1.88766785863054	-1.44734540902646	-1.2379482775893			Technical Replicate 3	-0.690075740238622	-3.16381518474498	-1.74894098161702	-1.54349717047073	-2.11748627685232	-2.51780696305504	-3.17496355877865	-2.83497242992003	-1.94662649026039	-1.68769165538016	-1.34196426444405
	Technical Replicate 4	-0.731927072000545	-2.26861352294701	-2.2747116845131	-2.55379069676637	-2.19502890989796	-2.12720936300533	-0.385223401762824	-0.620773115708959	-0.152123601353757	-2.71055821528399	-1.52074754371712	-1.6268793649716	-1.3772114094253	-1.47800241952348			Technical Replicate 4	-0.731927072000545	-3.88005163996908	-1.70875928087959	-1.23654085815677	-2.4479538664096	-2.47168504723408	-2.96898763129124	-2.54147848194496	-2.35708558987863	-1.24761262730302	-1.44188304860699
	Technical Replicate 5	-0.738469688170655	-2.10400650564166	-2.30179763774666	-2.22756239906609	-2.41191774290505	-2.05004870122629	-0.630461974777803	-0.374389254145728	-0.40881336223441	-2.45257607058852	-1.22053323932557	-1.37515214264316	-1.09169377567365	-1.27690891066986			Technical Replicate 5	-0.738469688170655	-2.50838900864179	-1.88033245215136	-1.07681418487631	-2.53125991413347	-2.00976373608666	-2.346247366874	-2.55719580716633	-2.08802413115786	-1.07374663404379	-1.64179494590403
	Technical Replicate 6	-0.671208542276712	-2.9237747553326	-2.61969286217845	-2.18884206341498	-2.07607656754992	-2.44663649636826	-0.544029749951237	-0.741924910579404	-0.258720070721202	-3.15033494452127	-1.4360199999555	-1.45063657016065	-0.486519811102963	-1.00764573782149			Technical Replicate 6	-0.671208542276712	-3.12723206529352	-1.1917297293271	-1.46085462044623	-2.15560422326566	-2.33549435038332	-2.36019288869156	-2.42695657194645	-2.81252158263438	-1.7973792896223	-1.7238285118509
Biological replicate	Technical Replicate 1	-0.978839944409718	-2.90343408450222	-2.7697299425888	-2.87184638393328	-2.21725584751789	-2.20307615184879	-0.554010721825777	-1.04207589410955	-0.961297357745395	-2.5540379236759	-1.40306945027912	-1.52897085235821	-1.06278727444985	-1.59011046039131		Biological replicate	Technical Replicate 1	-0.978839944409718	-3.47121052295183	-1.67553727787068	-1.04762152014298	-2.07725741962277	-3.21665393252333	-3.20431459017916	-2.60335263635157	-2.21482824847007	-1.90360971405107	-1.52730394667373
	Technical Replicate 2	-0.731577826445377	-2.68740167512793	-2.1965476643486	-2.12166149706089	-2.64265413551391	-2.56218445637054	-0.60534139563491	-0.930700395844531	-0.630331672776227	-2.9040774784395	-1.0903382981608	-1.69452051108135	-1.07029918604526	-1.72034665067646			Technical Replicate 2	-0.731577826445377	-3.48616337218873	-1.96778429670202	-1.28774984786759	-2.72130126076254	-3.10991447328367	-2.7095135121128	-2.71771330917592	-2.89875141376842	-1.63490361823162	-1.79330955864255
	Technical Replicate 3	-0.930552805772167	-2.9189192565039	-3.14176968393974	-2.05846769788049	-3.1417335689756	-2.33272547138258	-0.505958504308362	-0.792006902250225	-0.267326098013784	-2.63390984917154	-1.53245937437193	-1.47482531296189	-0.844992537945531	-1.56519954462529			Technical Replicate 3	-0.930552805772167	-2.20480009892306	-1.92307570133846	-1.45509321281804	-2.20397338958235	-3.70234889675682	-2.90140126319249	-2.749243427926	-2.561397534463	-1.6727800620885	-1.95184069626011
	Technical Replicate 4	-1.14223282350563	-2.4265806497939	-2.76736213979533	-2.65677855751636	-2.92678036669006	-3.35135705782989	-0.544549926802521	-0.448474946323616	-0.273158129553139	-2.56255767371763	-1.40900911793521	-1.71827050076104	-1.37674667688635	-1.66956374133169			Technical Replicate 4	-1.14223282350563	-3.64777887965032	-1.92199184623782	-1.31970855293753	-2.74797267034721	-3.55918534004232	-2.56926078195199	-2.04428050839263	-2.99156591376424	-1.72726494517207	-1.86921704951116
	Technical Replicate 5	-0.894404054795783	-2.39707987219051	-2.55863326171395	-2.05498120650912	-2.94117554891362	-2.19393132823831	-0.420008723139626	-0.40168668065256	-0.239044558755979	-2.18321521070199	-1.42625859025799	-2.05289432862661	-0.55676162482437	-1.74181503557837			Technical Replicate 5	-0.894404054795783	-2.65682190932543	-1.82469668643239	-1.26019182411964	-2.29718962203925	-3.35646836805829	-2.77795759822594	-2.23912912795861	-3.17848647159523	-1.77296678976616	-1.39471101119737
	Technical Replicate 6	-0.931010657670621	-3.60242495199771	-2.77930104569391	-3.08135118172819	-4.04376431673714	-3.52623575392487	-0.864561700161504	-0.408069516291988	-0.354017979382638	-2.83322069631742	-1.94099239533406	-1.19913225042058	-0.994967803785772	-1.68403336809149			Technical Replicate 6	-0.931010657670621	-2.35710337886903	-1.87140818504955	-1.41026335565323	-2.46415924098658	-4.04748846249759	-2.77538666378189	-1.96733168889511	-2.84679815189047	-1.94140773028278	-1.6359721614004
Biological replicate	Technical Replicate 1	-1.34917250930313	-3.04122117270935	-2.6450430179584	-2.17295851028822	-3.01504535317673	-2.59390115067534	-0.669122712523234	-0.888922470641815	-0.447688696733161	-2.35328071615944	-1.60231560541015	-1.47322135103052	-1.09647685748354	-1.85027016791862		Biological replicate	Technical Replicate 1	-1.34917250930313	-2.70785916491564	-1.88010765607058	-1.79812050319381	-3.01606264757142	-3.64445270426787	-2.86319701981298	-2.54605513765933	-2.88159306823294	-1.93695877134933	-1.93436614187124
	Technical Replicate 2	-0.779827060415418	-3.33738380917914	-2.19145887266034	-2.65530127365118	-3.25160263147366	-3.29607269577961	-0.533938796018838	-1.02866546051419	-0.77703407622251	-3.00761440059073	-1.43862309380745	-1.78595158588715	-1.09326005693838	-1.47966728467976			Technical Replicate 2	-0.779827060415418	-2.27268595304906	-1.6381547315268	-1.54159952944699	-3.03131162737907	-2.18045343237834	-2.69627490101915	-2.90428681299511	-3.00077808371547	-1.94910002082446	-1.9061012033161
	Technical Replicate 3	-1.13390846254687	-3.22905230689416	-2.30006953052406	-3.14244438178497	-2.54735809548839	-2.6643415477107	-0.836691717550101	-1.08179755306107	-0.58859998813774	-3.96114149844023	-1.42490318164613	-1.83709462399264	-1.03284578160384	-1.09030562828491			Technical Replicate 3	-1.13390846254687	-3.61446522108979	-1.90773072283069	-1.32723199780437	-2.78350421203016	-2.51399339530408	-2.31182587305081	-2.86982711110746	-2.96961889690849	-1.70788066429684	-1.75140910082702
	Technical Replicate 4	-1.0608318191505	-3.56717496372038	-2.1348196009947	-2.89566997327354	-2.47586881990256	-2.7768598433686	-0.480755756887005	-1.09821066205426	-1.22439581345126	-2.35328071615944	-1.60155008163297	-1.83736301800145	-0.97873733204106	-1.24713477097196			Technical Replicate 4	-1.0608318191505	-3.52744392802597	-1.49876185078282	-1.73078415877135	-3.27847791147897	-2.05174160796057	-2.47310786620514	-2.57080668881948	-2.11257907666498	-1.8377843040411	-1.81357005013083
	Technical Replicate 5	-1.0131192133072	-2.17469204717867	-3.68560604277804	-2.53852848615338	-2.58757641537545	-2.62625517149765	-0.808093829753339	-0.896390660769833	-0.956502699003091	-2.66933465225992	-1.92274877024384	-1.56347495580535	-1.20294314655294	-1.38966461473309			Technical Replicate 5	-1.0131192133072	-2.90096886947748	-1.77267104079201	-1.85689585050467	-3.7854210464295	-2.13410340623993	-2.88651791285803	-2.58921602035314	-2.90108297960074	-1.67306432571857	-1.9642801619538
	Technical Replicate 6	-0.840863645636001	-3.23179863231681	-3.06006163087083	-3.6343809977455	-2.67778070526608	-4.08925290024398	-0.734729873031645	-0.726787584759609	-0.68448579830933	-2.07291720840159	-1.95112955196374	-1.34900330215925	-1.12301560198385	-1.30159790284436			Technical Replicate 6	-0.840863645636001	-3.57988740540363	-1.91410568338725	-1.8517580704229	-3.27345208648915	-2.03310161111683	-3.13405550477608	-2.77451496797853	-2.60588292483906	-2.09826277348135	-1.8739014015634
Statistics
Pilus machinery genes		Kruskal-Wallis test																Pilus fibre genes		Kruskal-Wallis test
Number of families	1																	Number of families	1
Number of comparisons per family	13																	Number of comparisons per family	10
Alpha	0.05																	Alpha	0.05
Dunn's multiple comparisons test	Mean rank diff.	Significant?	Summary	Adjusted P Value	A-?													Dunn's multiple comparisons test	Mean rank diff.	Significant?	Summary	Adjusted P Value	A-?
ZΔMDA vs. ΔpilQ	145.3	Yes	****	0.000000028726036	B	ΔpilQ												ZΔMDA vs. ΔpilE	149.2	Yes	****	0.000000000000058	B	ΔpilE
ZΔMDA vs. ΔpilD	138.8	Yes	****	0.000000145342013	C	ΔpilD												ZΔMDA vs. ΔpilC1	50.44	No	ns	0.08266515179614	C	ΔpilC1
ZΔMDA vs. ΔpilF	129.2	Yes	****	0.000001360189385	D	ΔpilF												ZΔMDA vs. ΔpilC2	26.56	No	ns	>0.999999999999999	D	ΔpilC2
ZΔMDA vs. ΔpilG	142.7	Yes	****	0.000000055261438	E	ΔpilG												ZΔMDA vs. ΔpilC1ΔpilC2	131.2	Yes	****	0.000000000065499	E	ΔpilC1ΔpilC2
ZΔMDA vs. ΔpilP	140.9	Yes	****	0.000000086897329	F	ΔpilP												ZΔMDA vs. ΔpilH	132.7	Yes	****	0.000000000036897	F	ΔpilH
ZΔMDA vs. ΔpilT	-29.22	No	ns	>0.999999999999999	G	ΔpilT												ZΔMDA vs. ΔpilI	135.1	Yes	****	0.00000000001541	G	ΔpilI
ZΔMDA vs. ΔpilT2	-15.11	No	ns	>0.999999999999999	H	ΔpilT2												ZΔMDA vs. ΔpilJ	124.4	Yes	****	0.000000000725892	H	ΔpilJ
ZΔMDA vs. ΔpilU	-32.44	No	ns	>0.999999999999999	I	ΔpilU												ZΔMDA vs. ΔpilK	127.9	Yes	****	0.000000000210645	I	ΔpilK
ZΔMDA vs. ΔpilW	140.6	Yes	****	0.000000094295307	J	ΔpilW												ZΔMDA vs. ΔpilV	48.06	No	ns	0.118723065796312	J	ΔpilV
ZΔMDA vs. ΔpilZ	54.56	No	ns	0.321666308996488	K	ΔpilZ												ZΔMDA vs. ΔpilX	52.83	No	ns	0.056739025476584	K	ΔpilX
ZΔMDA vs. ΔtfpC	62.5	No	ns	0.131310817720353	L	ΔtfpC
ZΔMDA vs. ΔNMA0415	18.28	No	ns	>0.999999999999999	M	ΔNMA0415												Test details	Mean rank 1	Mean rank 2	Mean rank diff.	n1	n2
ZΔMDA vs. ΔtsaP	50.5	No	ns	0.489664648314122	N	ΔtsaP												ZΔMDA vs. ΔpilE	188.4	39.28	149.2	18	18
																		ZΔMDA vs. ΔpilC1	188.4	138	50.44	18	18
Test details	Mean rank 1	Mean rank 2	Mean rank diff.	n1	n2													ZΔMDA vs. ΔpilC2	188.4	161.9	26.56	18	18
ZΔMDA vs. ΔpilQ	194.1	48.78	145.3	18	18													ZΔMDA vs. ΔpilC1ΔpilC2	188.4	57.28	131.2	18	18
ZΔMDA vs. ΔpilD	194.1	55.33	138.8	18	18													ZΔMDA vs. ΔpilH	188.4	55.72	132.7	18	18
ZΔMDA vs. ΔpilF	194.1	64.89	129.2	18	18													ZΔMDA vs. ΔpilI	188.4	53.39	135.1	18	18
ZΔMDA vs. ΔpilG	194.1	51.39	142.7	18	18													ZΔMDA vs. ΔpilJ	188.4	64	124.4	18	18
ZΔMDA vs. ΔpilP	194.1	53.22	140.9	18	18													ZΔMDA vs. ΔpilK	188.4	60.5	127.9	18	18
ZΔMDA vs. ΔpilT	194.1	223.3	-29.22	18	18													ZΔMDA vs. ΔpilV	188.4	140.4	48.06	18	18
ZΔMDA vs. ΔpilT2	194.1	209.2	-15.11	18	18													ZΔMDA vs. ΔpilX	188.4	135.6	52.83	18	18
ZΔMDA vs. ΔpilU	194.1	226.6	-32.44	18	18
ZΔMDA vs. ΔpilW	194.1	53.56	140.6	18	18
ZΔMDA vs. ΔpilZ	194.1	139.6	54.56	18	18
ZΔMDA vs. ΔtfpC	194.1	131.6	62.5	18	18
ZΔMDA vs. ΔNMA0415	194.1	175.8	18.28	18	18
ZΔMDA vs. ΔtsaP	194.1	143.6	50.5	18	18

## Sheet: Figure 1e
Fig. 1. e.
Raw data
Transform Y=Log(Y)
		Z∆MDA	pilESB	pilESA
Biological replicate	Technical Replicate 1	-3.34876076402607	-4.28303725789755	-5.18504691601153
	Technical Replicate 2	-3.38653874874729	-4.48118347546259	-5.04884711989196
Biological replicate	Technical Replicate 1	-4.17168174533764	-4.76591317486103	-5.7261888006006
	Technical Replicate 2	-3.86062473556003	-4.63202941895661	-5.57402583908062
Biological replicate	Technical Replicate 1	-2.77336401247707	-3.20242087636369	-4.43035693464068
	Technical Replicate 2	-2.61007058309781	-3.45416116748974	-4.33321067018174
Statistics
Ordinary one-way ANOVA
Number of families	1
Number of comparisons per family	3
Alpha	0.05
Tukey's multiple comparisons test	Mean Diff.	95.00% CI of diff.	Significant?	Summary	Adjusted P Value
Z∆MDA vs. pilESB	0.778	-0.1371 to 1.693	No	ns	0.102114691203087	A-B
Z∆MDA vs. pilESA	1.691	0.7761 to 2.606	Yes	***	0.000644042189666	A-C
pilESB vs. pilESA	0.9132	-0.001894 to 1.828	No	ns	0.050510348678131	B-C
Test details	Mean 1	Mean 2	Mean Diff.	SE of diff.	n1	n2	q	DF
Z∆MDA vs. pilESB	-3.359	-4.136	0.778	0.3523	6	6	3.123	15
Z∆MDA vs. pilESA	-3.359	-5.05	1.691	0.3523	6	6	6.789	15
pilESB vs. pilESA	-4.136	-5.05	0.9132	0.3523	6	6	3.666	15

## Sheet: Figure 2f
Fig. 2. f.
Raw data
	Transform Y=Log(Y)
				ZΔMDA	pilESA	pilESD
	Biological replicate	Technical Replicate 1		-3.63984792051676	-7.39794000867204	-3.34963418621877
		Technical Replicate 2		-3.70996538863748	-7.14266750356873	-3.74369125087807
	Biological replicate	Technical Replicate 1		-4.63591825858893	-8.02118973336464	-4.19780800321106
		Technical Replicate 2		-4.8523236757589	-7.91646154876986	-4.04139311945292
	Biological replicate	Technical Replicate 1		-4.98435946924979	-8.36278053776855	-4.46900674235659
		Technical Replicate 2		-4.98986123723895	-8.24919857453841	-4.3617304417923
Statistics
	Ordinary one-way ANOVA
	Number of families	1
	Number of comparisons per family	3
	Alpha	0.05
	Tukey's multiple comparisons test	Mean Diff.	95.00% CI of diff.	Significant?	Summary	Adjusted P Value
	ZΔMDA vs. pilESA	3.38	2.604 to 4.155	Yes	****	0.000000027487512	A-B
	ZΔMDA vs. pilESD	-0.4415	-1.217 to 0.3341	No	ns	0.32848164292626	A-C
	pilESA vs. pilESD	-3.821	-4.597 to -3.046	Yes	****	0.000000005158199	B-C
	Test details	Mean 1	Mean 2	Mean Diff.	SE of diff.	n1	n2	q	DF
	ZΔMDA vs. pilESA	-4.469	-7.848	3.38	0.2986	6	6	16.01	15
	ZΔMDA vs. pilESD	-4.469	-4.027	-0.4415	0.2986	6	6	2.091	15
	pilESA vs. pilESD	-7.848	-4.027	-3.821	0.2986	6	6	18.1	15

## Sheet: Figure 2g
Fig. 2. g.
Raw data
	Transform Y=Log(Y)
			ZΔMDA	pilESA	pilESD
	Biological replicate	Technical Replicate 1	2.01397392890063	1.45408561684651	1.35216124488153
		Technical Replicate 2	1.98556145177115	1.44504376849864	1.67438053878818
	Biological replicate	Technical Replicate 1	2.13206764151295	1.2727099446007	1.58953420715819
		Technical Replicate 2	1.80928996699986	1.2215574218636	1.30623297760534
	Biological replicate	Technical Replicate 1	2	1.2760477080912	1.93217496015067
		Technical Replicate 2		1.47427341230399	1.87386473236233
Statistics
	Ordinary one-way ANOVA
	Number of families	1
	Number of comparisons per family	3
	Alpha	0.05
	Tukey's multiple comparisons test	Mean Diff.	95.00% CI of diff.	Significant?	Summary	Adjusted P Value
	ZΔMDA vs. pilESA	0.6309	0.3460 to 0.9158	Yes	***	0.000128878400158	A-B
	ZΔMDA vs. pilESD	0.3668	0.08189 to 0.6517	Yes	*	0.011935963253565	A-C
	pilESA vs. pilESD	-0.2641	-0.5357 to 0.007534	No	ns	0.057158294532023	B-C
	Test details	Mean 1	Mean 2	Mean Diff.	SE of diff.	n1	n2	q	DF
	ZΔMDA vs. pilESA	1.988	1.357	0.6309	0.1089	5	6	8.197	14
	ZΔMDA vs. pilESD	1.988	1.621	0.3668	0.1089	5	6	4.765	14
	pilESA vs. pilESD	1.357	1.621	-0.2641	0.1038	6	6	3.599	14

## Sheet: Figure 3b
Fig. 3. b.
Raw data
	Transform Y=Log(Y)
			Column A	Column B	Column C	Column D	Column E	Column F	Column G	Column H	Column I
			ZpilESD	ZpilESDΔpilC1/C2 + pilC1	ZpilESDΔpilC1/C2 + pilC2	ZpilESDΔpilC1/C2 + pilC1 Δ3-293	ZpilESDΔpilC1/C2 + pilC1 Δ3-429	ZpilESDΔpilC1/C2 + pilC1 Δ3-555	ZpilESDΔpilC1/C2 + pilC1 Δ3-843	ZpilESDΔpilC1/C2 + pilC1 Δ4-977	ZpilESDΔpilC1/C2
	Biological replicate	Technical Replicate 1	-2.99172780180355	-3.50991504545456	-3.4288154322664	-3.27387617037058	-2.95724734099445	-3	-4.16713358020315	-5.0255527884305	-5.14175162608226
		Technical Replicate 2	-2.83146126929908	-3.63202941895661	-3.38873352540004	-3.3215544647175	-3.07638817882715	-3.28724089687696	-4.14893743376228	-4.99314903967573	-5.01608518104945
	Biological replicate	Technical Replicate 1	-3.67528552343933	-3.99186843775934	-4.03140965856309	-3.77198482489821	-3.84106485817008	-4.09311570222711	-4.68373602808931	-5.34406480884526	-5.38535584475789
		Technical Replicate 2	-3.58957709303262	-3.97650061845199	-3.77469071827414	-3.80371325119112	-3.70540152154629	-3.87962352025557	-4.66847148113131	-4.97711818666797	-5.23608556962536
	Biological replicate	Technical Replicate 1	-3.84287580449513	-4.21085662253572	-4.36318124315246	-4.2016463505621	-3.93036889737966	-3.95031691091175	-4.69897000433602	-6.05115197957962	-6.32538683598557
		Technical Replicate 2	-3.94328567048361	-4.05435910997328	-4.21559669824699	-4.02348037202599	-4.23888440515855	-3.63938765509141	-4.5673032302645	-5.86432680558076	-6.26717216269771
Statistics
	Ordinary one-way ANOVA
	Number of families	1
	Number of comparisons per family	8
	Alpha	0.05
	Dunnett's multiple comparisons test	Mean Diff.	95.00% CI of diff.	Significant?	Summary	Adjusted P Value	B-?
	ZpilESDΔpilC1/C2 + pilC1 vs. ZpilESD	-0.4169	-1.099 to 0.2654	No	ns	0.421646533203125	A	ZpilESD
	ZpilESDΔpilC1/C2 + pilC1 vs. ZpilESDΔpilC1/C2 + pilC2	-0.02885	-0.7111 to 0.6534	No	ns	0.999869488525391	C	ZpilESDΔpilC1/C2 + pilC2
	ZpilESDΔpilC1/C2 + pilC1 vs. Column D	-0.1632	-0.8455 to 0.5190	No	ns	0.986963134765625	D	Column D
	ZpilESDΔpilC1/C2 + pilC1 vs. Column E	-0.271	-0.9533 to 0.4112	No	ns	0.829401879882812	E	Column E
	ZpilESDΔpilC1/C2 + pilC1 vs. Column F	-0.2543	-0.9366 to 0.4279	No	ns	0.867846337890625	F	Column F
	ZpilESDΔpilC1/C2 + pilC1 vs. Column G	0.5932	-0.08908 to 1.275	No	ns	0.11335859375	G	Column G
	ZpilESDΔpilC1/C2 + pilC1 vs. Column H	1.48	0.7977 to 2.162	Yes	****	<0.0001	H	Column H
	ZpilESDΔpilC1/C2 + pilC1 vs. ZpilESDΔpilC1/C2	1.666	0.9838 to 2.348	Yes	****	<0.0001	I	ZpilESDΔpilC1/C2
	Test details	Mean 1	Mean 2	Mean Diff.	SE of diff.	n1	n2	q	DF
	ZpilESDΔpilC1/C2 + pilC1 vs. ZpilESD	-3.896	-3.479	-0.4169	0.2472	6	6	1.687	45
	ZpilESDΔpilC1/C2 + pilC1 vs. ZpilESDΔpilC1/C2 + pilC2	-3.896	-3.867	-0.02885	0.2472	6	6	0.1167	45
	ZpilESDΔpilC1/C2 + pilC1 vs. Column D	-3.896	-3.733	-0.1632	0.2472	6	6	0.6603	45
	ZpilESDΔpilC1/C2 + pilC1 vs. Column E	-3.896	-3.625	-0.271	0.2472	6	6	1.097	45
	ZpilESDΔpilC1/C2 + pilC1 vs. Column F	-3.896	-3.642	-0.2543	0.2472	6	6	1.029	45
	ZpilESDΔpilC1/C2 + pilC1 vs. Column G	-3.896	-4.489	0.5932	0.2472	6	6	2.4	45
	ZpilESDΔpilC1/C2 + pilC1 vs. Column H	-3.896	-5.376	1.48	0.2472	6	6	5.988	45
	ZpilESDΔpilC1/C2 + pilC1 vs. ZpilESDΔpilC1/C2	-3.896	-5.562	1.666	0.2472	6	6	6.741	45

## Sheet: Figure 3c
Fig. 3. c.
Raw data
	Transform Y=Log(Y)
			Column A	Column B	Column C	Column D	Column E	Column F	Column G	Column H	Column I
			ZpilESD	ZpilESDΔpilC1/C2 + pilC1	ZpilESDΔpilC1/C2 + pilC2	ZpilESDΔpilC1/C2 + pilC1 Δ3-293	ZpilESDΔpilC1/C2 + pilC1 Δ3-429	ZpilESDΔpilC1/C2 + pilC1 Δ3-555	ZpilESDΔpilC1/C2 + pilC1 Δ3-843	ZpilESDΔpilC1/C2 + pilC1 Δ4-977	ZpilESDΔpilC1/C2
	Biological replicate	Technical Replicate 1	2.02360696677731	2.29093110486695	2.3009730426772	1.79032875389029	1.76913945517226	1.80671916994813	1.06542301556815	-0.589882484302264	-1.10176587061831
		Technical Replicate 2	1.97503569565792	2.11691285483102	2.31320749910025	1.72075314855894	1.97078481848918	1.56501947162953	1.09515173860201	-1.07497266587796	-0.901636354648313
	Biological replicate	Technical Replicate 1	2.00563569087342	2.44341733254565	2.19485524050118	2.2354830986412	2.28816822276833	2.50094995284472	1.02175568801381	-0.669293927145864	-0.196041488654813
		Technical Replicate 2	1.99429021237575	2.59136551560365	2.21695329605787	2.17719514308962	2.12661069540246	2.18332069445363	1.10661406863403	-0.206000862007772	-0.439928589679771
	Biological replicate	Technical Replicate 1	2.03275733024901	2.50462219352945	2.28368596416263	2.19053609909273	2.13062573819415	1.87328022508633	1.30900879484158	-0.669801905377832	-1.07804185038547
		Technical Replicate 2	1.96456885187178	2.42111774346727	2.20213492270814	2.18177826171314	2.18753059105344	2.14338296961635	1.43286043598499	-0.514899945392089	-0.766711918385889
Statistics
	Kruskal-Wallis test
	Number of families	1
	Number of comparisons per family	8
	Alpha	0.05
	Dunn's multiple comparisons test	Mean rank diff.	Significant?	Summary	Adjusted P Value	B-?
	ZpilESDΔpilC1/C2 + pilC1 vs. ZpilESD	19.5	No	ns	0.254423109061728	A	ZpilESD
	ZpilESDΔpilC1/C2 + pilC1 vs. ZpilESDΔpilC1/C2 + pilC2	3.167	No	ns	>0.999999999999999	C	ZpilESDΔpilC1/C2 + pilC2
	ZpilESDΔpilC1/C2 + pilC1 vs. Column D	14.67	No	ns	0.850924209268466	D	Column D
	ZpilESDΔpilC1/C2 + pilC1 vs. Column E	14.67	No	ns	0.850924209268466	E	Column E
	ZpilESDΔpilC1/C2 + pilC1 vs. Column F	16	No	ns	0.625173653957489	F	Column F
	ZpilESDΔpilC1/C2 + pilC1 vs. Column G	32.33	Yes	**	0.002969292717008	G	Column G
	ZpilESDΔpilC1/C2 + pilC1 vs. Column H	40.5	Yes	****	0.000065904074837	H	Column H
	ZpilESDΔpilC1/C2 + pilC1 vs. ZpilESDΔpilC1/C2	42.17	Yes	****	0.000027551198468	I	ZpilESDΔpilC1/C2
	Test details	Mean rank 1	Mean rank 2	Mean rank diff.	n1	n2
	ZpilESDΔpilC1/C2 + pilC1 vs. ZpilESD	47.83	28.33	19.5	6	6
	ZpilESDΔpilC1/C2 + pilC1 vs. ZpilESDΔpilC1/C2 + pilC2	47.83	44.67	3.167	6	6
	ZpilESDΔpilC1/C2 + pilC1 vs. Column D	47.83	33.17	14.67	6	6
	ZpilESDΔpilC1/C2 + pilC1 vs. Column E	47.83	33.17	14.67	6	6
	ZpilESDΔpilC1/C2 + pilC1 vs. Column F	47.83	31.83	16	6	6
	ZpilESDΔpilC1/C2 + pilC1 vs. Column G	47.83	15.5	32.33	6	6
	ZpilESDΔpilC1/C2 + pilC1 vs. Column H	47.83	7.333	40.5	6	6
	ZpilESDΔpilC1/C2 + pilC1 vs. ZpilESDΔpilC1/C2	47.83	5.667	42.17	6	6

## Sheet: Figure 4c
Fig. 4. c.
Raw data
	Transform Y=Log(Y)
		ΔpilE	ΔpilT pilESA	ΔpilT pilESD
	Biological replicate (1 value = 1 microscopy image)	-1.42569087270944	-1.28090084079436	-0.447184610977857
		-1.02525349250827	-0.66065192711802	-0.409833863642579
		-1.84909012629888	-1.4725634483113	-0.398500610219483
		-1.72857663225642	-1.65118907959482	-0.324349033401833
		-1.98893730527027	-0.208367588231736	-0.404820245014053
		-2.02830676105014	-1.73196055006576	-0.311150545833972
	Biological replicate (1 value = 1 microscopy image)	-2.76295920862081	-2.85294232897164	-0.552012947746074
		-2.26568031914099	-1.77759570891754	-0.371462924161649
		-1.38683497885606	-2.84163750790475	-0.350809280862388
		-2.86646109162978	-2.55455148573395	-0.41144147334226
		-1.63182472545062	-0.689482989656767	-0.418355216670374
		-1.61625642416469	-1.92445303860747	-0.575966555149085
	Biological replicate (1 value = 1 microscopy image)	-1.65376441830096	-3.1331221856625	-0.647475971206137
		-1.41334519366007	-2.46546624399488	-0.551204048490923
		-2.27638016448454	-2.70929775671215	-0.187840966029037
		-2.11187669270209	-2.66334017654558	0.00923624519487468
		-2.95979337242529	-3.09258863922541	-0.114659137999472
		-2.68782264356022	-4.11350927482752	-0.430991472827022
Statistics
	Brown-Forsythe ANOVA test (two-sided)
	Number of families	1
	Number of comparisons per family	3
	Alpha	0.05
	Tamhane's T2 multiple comparisons test	Mean Diff.	95.00% CI of diff.	Significant?	Summary	Adjusted P Value
	ΔpilE vs. ΔpilT pilESA	0.1192	-0.5764 to 0.8147	No	ns	0.962757389486748	A-B
	ΔpilE vs. ΔpilT pilESD	-1.599	-1.959 to -1.239	Yes	****	0.000000000851274	A-C
	ΔpilT pilESA vs. ΔpilT pilESD	-1.718	-2.354 to -1.082	Yes	****	0.000003949548527	B-C
	Test details	Mean 1	Mean 2	Mean Diff.	SE of diff.	n1	n2	t	DF
	ΔpilE vs. ΔpilT pilESA	-1.982	-2.101	0.1192	0.273	18	18	0.4364	26.58
	ΔpilE vs. ΔpilT pilESD	-1.982	-0.3833	-1.599	0.138	18	18	11.58	19.81
	ΔpilT pilESA vs. ΔpilT pilESD	-2.101	-0.3833	-1.718	0.2417	18	18	7.108	17.87

[truncated: 17 more sheets: Figure 5b, Figure 5d, Figure 6b, Figure 6c, Figure 6e, Figure 6f, Figure 6g, Figure 7b, Supplementary Fig. 1b, Supplementary Fig. 4b, Supplementary Fig. 4c, Supplementary Fig. 4d, Supplementary Fig. 4e, Supplementary Fig.5, Supplementary Fig. 7a, Supplementary Fig. 7b, Supplementary Fig. 7c]
